# Supplementary material for: A PheWAS study of a large observational epidemiological cohort of African Americans from the REGARDS study
Source: BMC Med Genomics. 2019 Jan 31;12(Suppl 1):26. doi: 10.1186/s12920-018-0462-7 (PMC6357353; doi:10.1186/s12920-018-0462-7)
Supplement: Supplementary file 1 — List of 4956 SNPs included in the association tests. (XLS 3240 kb) [file 12920_2018_462_MOESM1_ESM.xls]

## Sheet: Table S1
Supplemental Table S1. List of 4,956 SNPs included in the association tests.
SNPS	DATE.ADDED.TO.CATALOG	PUBMEDID	FIRST.AUTHOR	DATE	JOURNAL	LINK	STUDY	DISEASE.TRAIT	INITIAL.SAMPLE.DESCRIPTION	REPLICATION.SAMPLE.DESCRIPTION	REGION	CHR_ID	CHR_POS	REPORTED.GENE.S.	MAPPED_GENE	UPSTREAM_GENE_ID	DOWNSTREAM_GENE_ID	SNP_GENE_IDS	UPSTREAM_GENE_DISTANCE	DOWNSTREAM_GENE_DISTANCE	STRONGEST.SNP.RISK.ALLELE		SNPS_exm	MERGED	SNP_ID_CURRENT	CONTEXT	INTERGENIC	RISK.ALLELE.FREQUENCY	P.VALUE	PVALUE_MLOG	P.VALUE..TEXT.	OR.or.BETA	X95..CI..TEXT.	PLATFORM..SNPS.PASSING.QC.	CNV	MAPPED_TRAIT	MAPPED_TRAIT_URI
rs2066847	2013-02-12	23128233	Jostins L	2012-11-01	Nature	http://europepmc.org/abstract/MED/23128233	Host-microbe interactions have shaped the genetic architecture of inflammatory bowel disease.	Crohn's disease	Up to 12,924 European ancestry cases, up to 21,442 European ancestry controls	Up to 25,683 European ancestry cases, up to 17,015 European ancestry controls	16q12.1	16	50729867	ADCY7, NOD2	NOD2	NA	NA	64127	NA	NA	rs2066847-T		exm-rs2066847	0	2066847	frameshift	0	0.024	6e-209	208.222		3.103	[1.497-1.618]	Affyemtrix & Illumina [1.23 million] (imputed)	N	crohn's disease	http://www.ebi.ac.uk/efo/EFO_0000384
rs2066847	2013-02-12	23128233	Jostins L	2012-11-01	Nature	http://europepmc.org/abstract/MED/23128233	Host-microbe interactions have shaped the genetic architecture of inflammatory bowel disease.	Crohn's disease	Up to 12,924 European ancestry cases, up to 21,442 European ancestry controls	Up to 25,683 European ancestry cases, up to 17,015 European ancestry controls	16q12.1	16	50729867	ADCY7, NOD2	NOD2	NA	NA	64127	NA	NA	rs2066847-T		exm-rs2066847	0	2066847	frameshift	0	0.024	6e-209	208.222		3.103	[1.497-1.618]	Affyemtrix & Illumina [1.23 million] (imputed)	N	crohn's disease	http://www.ebi.ac.uk/efo/EFO_0000384
rs999943	2009-07-01	19553259	Cotsapas C	2009-06-24	Hum Mol Genet	http://europepmc.org/abstract/MED/19553259	Common body mass index-associated variants confer risk of extreme obesity.	Obesity (extreme)	775 European ancestry cases, 3,197 European ancestry controls	NA	6p21.31	6	33656956	ITPR3	ITPR3	NA	NA	3710	NA	NA	rs999943-T		exm-rs999943	0	999943	intron	0	0.72	1e-06	6		1.37	[1.20-1.56]	Illumina [457,251]	N	obesity	http://www.ebi.ac.uk/efo/EFO_0001073
rs999737	2013-09-12	23535729	Michailidou K	2013-04-01	Nat Genet	http://europepmc.org/abstract/MED/23535729	Large-scale genotyping identifies 41 new loci associated with breast cancer risk.	Breast cancer	10,052 European ancestry cases, 12,575 European ancestry controls	45,290 European ancestry cases, 41,880 European ancestry controls	14q24.1	14	68567965	RAD51L1	RAD51B	NA	NA	5890	NA	NA	rs999737-C		exm-rs999737	0	999737	intron	0	0.77	3e-19	18.5229		1.09	[1.06-1.11]	Illumina & Affymetrix [~2.6 million] (Imputed)	N	breast carcinoma	http://www.ebi.ac.uk/efo/EFO_0000305
rs9992101	2010-05-05	20383145	Chambers JC	2010-04-11	Nat Genet	http://europepmc.org/abstract/MED/20383145	Genetic loci influencing kidney function and chronic kidney disease.	Creatinine levels	23,812 European ancestry individuals	16,626 European ancestry individuals	4q21.1	4	76439278	SHROOM3	SHROOM3	NA	NA	57619	NA	NA	rs9992101-?		exm-rs9992101	0	9992101	intron	0	NR	6e-09	8.22185		NA		Affymetrix, Illumina and Perlegen [~2.6 Million] (imputed)	N	serum creatinine measurement	http://www.ebi.ac.uk/efo/EFO_0004518
rs9990343	2010-03-23	20171287	Stein JL	2010-02-17	Neuroimage	http://europepmc.org/abstract/MED/20171287	Voxelwise genome-wide association study (vGWAS).	Brain structure	740 European ancestry individuals	NA	3p21.31	3	46298321	intergenic	CCR3 - UQCRC2P1	1232	100131327		31615	12072	rs9990343-?		exm-rs9990343	0	9990343	intergenic	1	0.48	4e-07	6.39794		NA		Illumina [448,293]	N	brain measurement	http://www.ebi.ac.uk/efo/EFO_0004464
rs9990174	2008-12-09	18846501	Sonuga-Barke EJ	2008-10-07	Am J Med Genet B Neuropsychiatr Genet	http://europepmc.org/abstract/MED/18846501	Does parental expressed emotion moderate genetic effects in ADHD? An exploration using a genome wide association scan.	Conduct disorder (interaction)	909 European ancestry trios	NA	3p25.3	3	10998753	SLC6A1	SLC6A1	NA	NA	6529	NA	NA	rs9990174-T		exm-rs9990174	0	9990174	intron	0	0.33	6e-06	5.22185	(int, MW)	2.52	[NR] (unit decrease)	Perlegen [429,901)	N	conduct disorder	http://www.ebi.ac.uk/efo/EFO_0004216
rs9987289	2014-05-12	24097068	Willer CJ	2013-10-06	Nat Genet	http://europepmc.org/abstract/MED/24097068	Discovery and refinement of loci associated with lipid levels.	HDL cholesterol	94,595 European ancestry individuals	93,982 European ancestry individuals	8p23.1	8	9325848	PPP1R3B	LOC157273	NA	NA	157273	NA	NA	rs9987289-A		exm-rs9987289	0	9987289	intron	0	0.1	2e-41	40.699		0.082	[NR] (unit decrease)	NR (Imputed)	N	high density lipoprotein cholesterol measurement	http://www.ebi.ac.uk/efo/EFO_0004612
rs998584	2014-05-12	24097068	Willer CJ	2013-10-06	Nat Genet	http://europepmc.org/abstract/MED/24097068	Discovery and refinement of loci associated with lipid levels.	HDL cholesterol	94,595 European ancestry individuals	93,982 European ancestry individuals	6p21.1	6	43790159	VEGFA	VEGFA - LINC01512	7422	100132354		3671	100870	rs998584-A		exm-rs998584	0	998584	intergenic	1	0.49	2e-11	10.699		0.026	[NR] (unit decrease)	NR (Imputed)	N	high density lipoprotein cholesterol measurement	http://www.ebi.ac.uk/efo/EFO_0004612
rs9985399	2011-01-14	21130836	Luciano M	2010-12-03	Biol Psychol	http://europepmc.org/abstract/MED/21130836	Whole genome association scan for genetic polymorphisms influencing information processing speed.	Information processing speed	Up to 4,039 European ancestry individuals	NA	3p22.1	3	39967143	MYRIP	MYRIP	NA	NA	25924	NA	NA	rs9985399-T		exm-rs9985399	0	9985399	intron	0	0.05	9e-06	5.04576	(simple RT)	0.26	[0.14-0.38] (unit decrease)	Illumina [~610,000]	N	information processing speed	http://www.ebi.ac.uk/efo/EFO_0004363
rs9982601	2014-07-23	24262325	Dichgans M	2013-11-21	Stroke	http://europepmc.org/abstract/MED/24262325	Shared genetic susceptibility to ischemic stroke and coronary artery disease: a genome-wide analysis of common variants.	Coronary artery disease	33,398 cases, 75,726 controls	NA	21q22.11	21	34226827	KCNE2	LINC00310 - KCNE2	114036	9992		36908	137197	rs9982601-T		exm-rs9982601	0	9982601	intergenic	1	NR	3e-10	9.52288		1.18	[1.12-1.24]	Illumina [575,000] (imputed)	N	coronary heart disease	http://www.ebi.ac.uk/efo/EFO_0001645
rs9981861	2010-12-09	21079520	Sato Y	2010-11-12	J Thorac Oncol	http://europepmc.org/abstract/MED/21079520	Genome-wide association study on overall survival of advanced non-small cell lung cancer patients treated with carboplatin and paclitaxel.	Non-small cell lung cancer (survival)	105 East Asian ancestry cases	NA	21q22.2	21	40043117	DSCAM	DSCAM	NA	NA	1826	NA	NA	rs9981861-G		exm-rs9981861	0	9981861	intron	0	NR	4e-06	5.39794		1.33	[0.82-2.15] ((AG))	Illumina [109,365]	N	non-small cell lung carcinoma, survival time	http://www.ebi.ac.uk/efo/EFO_0003060, http://www.ebi.ac.uk/efo/EFO_0000714
rs9978142	2011-10-16	21946350	Soler Artigas M	2011-09-25	Nat Genet	http://europepmc.org/abstract/MED/21946350	Genome-wide association and large-scale follow up identifies 16 new loci influencing lung function.	Pulmonary function	48,201 European ancestry individuals	46,411 European ancestry individuals	21q22.11	21	34279939	KCNE2	LINC00310 - KCNE2	114036	9992		90020	84085	rs9978142-T		exm-rs9978142	0	9978142	intergenic	1	0.16	3e-08	7.52288	(FEV1/FVC)	0.043	[0.027-0.059] (unit decrease)	Affymetrix & Illumina [~2.5 million] (imputed)	N	pulmonary function measurement	http://www.ebi.ac.uk/efo/EFO_0003892
rs9977499	2011-05-27	21546767	Murea M	2011-05-05	Am J Nephrol	http://europepmc.org/abstract/MED/21546767	Genome-wide association scan for survival on dialysis in African-Americans with type 2 diabetes.	Dialysis-related mortality	610 African American type 2 diabetes cases	NA	21q21.3	21	27362678	ADAMTS5, NCRNA00113	GPX1P2 - EIF4A1P1	2884	54052		218679	4334	rs9977499-?		exm-rs9977499	0	9977499	intergenic	1	0.24	4e-06	5.39794		1.57	[1.29-1.91]	Affymetrix [832,357]	N	chronic kidney disease	http://www.ebi.ac.uk/efo/EFO_0003884
rs9977253	2010-09-24	20708005	Chalasani N	2010-08-10	Gastroenterology	http://europepmc.org/abstract/MED/20708005	Genome-wide association study identifies variants associated with histologic features of nonalcoholic Fatty liver disease.	Non-alcoholic fatty liver disease histology (other)	236 European ancestry cases	NA	21q21.2	21	25272769	intergenic	RNA5SP489 - RPL13AP7	100873731	284821		70454	89026	rs9977253-G		exm-rs9977253	0	9977253	intergenic	1	0.33	5e-06	5.30103	(Steatosis)	0.76	[NR] (unit increase)	Illumina [324,623]	N	cirrhosis of liver, non-alcoholic fatty liver disease, serum alanine aminotransferase measurement	http://www.ebi.ac.uk/efo/EFO_0001422, http://www.ebi.ac.uk/efo/EFO_0003095, http://www.ebi.ac.uk/efo/EFO_0004735
rs9971637	2009-09-29	19734901	van Es MA	2009-09-06	Nat Genet	http://europepmc.org/abstract/MED/19734901	Genome-wide association study identifies 19p13.3 (UNC13A) and 9p21.2 as susceptibility loci for sporadic amyotrophic lateral sclerosis.	Amyotrophic lateral sclerosis	2,323 European ancestry cases, 9,013 European ancestry controls	2,532 European ancestry cases, 5,940 European ancestry controls	12p12.3	12	17220805	NR	RPL7P40 - PSMC1P8	100271220	390297		98345	162312	rs9971637-?		exm-rs9971637	0	9971637	intergenic	1	0.05	2e-06	5.69897		1.48	[NR]	Illumina [292,768]	N	amyotrophic lateral sclerosis	http://www.ebi.ac.uk/efo/EFO_0000253
rs9969804	2012-10-24	20881960	Lango Allen H	2010-09-29	Nature	http://europepmc.org/abstract/MED/20881960	Hundreds of variants clustered in genomic loci and biological pathways affect human height.	Height	133,653 European ancestry individuals	50,074 European ancestry individuals	9q22.31	9	92666838	IPPK	IPPK	NA	NA	64768	NA	NA	rs9969804-A		exm-rs9969804	0	9969804	intron	0	0.44	8e-17	16.0969		0.03	[NR] (unit increase)	Affymetrix, Illumina [2,834,208] (imputed)	N	body height	http://www.ebi.ac.uk/efo/EFO_0004339
rs9967417	2013-09-12	23563607	Berndt SI	2013-04-07	Nat Genet	http://europepmc.org/abstract/MED/23563607	Genome-wide meta-analysis identifies 11 new loci for anthropometric traits and provides insights into genetic architecture.	Height	8,097 European ancestry tall individuals, 8,099 European ancestry short individuals	4,872 European ancestry tall individuals, 4,831 European ancestry short individuals	18q21.1	18	49433130	DYM	DYM	NA	NA	54808	NA	NA	rs9967417-G		exm-rs9967417	0	9967417	intron	0	0.42	5e-09	8.30103		1.13	[NR]	Illumina & Affymetrix [~2.8 millions] (Imputed)	N	anthropometry	http://www.ebi.ac.uk/efo/EFO_0004302
rs9951150	2013-06-06	23453885	Smoller JW	2013-02-27	Lancet	http://europepmc.org/abstract/MED/23453885	Identification of risk loci with shared effects on five major psychiatric disorders: a genome-wide analysis.	Autism spectrum disorder, attention deficit-hyperactivity disorder, bipolar disorder, major depressive disorder, and schizophrenia (combined)	6,990 European ancestry Bipolar disorder cases, 9,227 European ancestry Major depressive disorder cases, 9,379 European ancestry Schizophrenia cases, 161 European ancestry Autism spectrum disorder cases, 4,788 European ancestry Autism spectrum disorder trio cases, 840 European ancestry Attention deficit-hyperactivity disorder cases, 1,947 European ancestry Attention defcit-hyperactivity disorder …	NA	18q21.2	18	55153893	intergenic	RNA5SP459 - TCF4	100873703	6925		7248	68438	rs9951150-A		exm-rs9951150	0	9951150	intergenic	1		6e-07	6.22185	(Modelling analysis)	1.06	[1.04-1.09]	NR [1,252,901] (imputed)	N	attention deficit hyperactivity disorder, autism spectrum disorder, bipolar disorder, schizophrenia, unipolar depression	http://www.ebi.ac.uk/efo/EFO_0003888, http://www.ebi.ac.uk/efo/EFO_0003756, http://www.ebi.ac.uk/efo/EFO_0000289, http://www.ebi.ac.uk/efo/EFO_0000692, http://www.ebi.ac.uk/efo/EFO_0003761
rs995030	2013-11-09	23666240	Ruark E	2013-05-12	Nat Genet	http://europepmc.org/abstract/MED/23666240	Identification of nine new susceptibility loci for testicular cancer, including variants near DAZL and PRDM14.	Testicular germ cell tumor	986 European ancestry cases, 4,946 European ancestry controls	1,064 European ancestry cases, 10,082 European ancestry controls	12q21.32	12	88496894	KITLG	KITLG	NA	NA	4254	NA	NA	rs995030-G		exm-rs995030	0	995030	UTR-3	0	0.8	2e-50	49.699		2.26	[1.95-2.61]	Illumina [307,291]	N	testicular carcinoma	http://www.ebi.ac.uk/efo/EFO_0005088
rs9943849	2010-09-10	20673876	Rietschel M	2010-07-29	Biol Psychiatry	http://europepmc.org/abstract/MED/20673876	Genome-wide association-, replication-, and neuroimaging study implicates HOMER1 in the etiology of major depression.	Major depressive disorder	597 European ancestry cases, 1,295 European ancestry controls	409 European ancestry cases, 541 European ancestry controls	12q15	12	68976976	CPM	CPM - CPSF6	1368	11052		13736	262561	rs9943849-T		exm-rs9943849	0	9943849	intergenic	1	0.73	3e-06	5.52288		1.37	[1.20-1.56]	Illumina [491,238]	N	unipolar depression	http://www.ebi.ac.uk/efo/EFO_0003761
rs9941349	2009-07-01	19553259	Cotsapas C	2009-06-24	Hum Mol Genet	http://europepmc.org/abstract/MED/19553259	Common body mass index-associated variants confer risk of extreme obesity.	Obesity (extreme)	775 European ancestry cases, 3,197 European ancestry controls	NA	16q12.2	16	53791576	FTO	FTO	NA	NA	79068	NA	NA	rs9941349-T		exm-rs9941349	0	9941349	intron	0	0.43	6e-12	11.2218		1.48	[1.33-1.66]	Illumina [457,251]	N	obesity	http://www.ebi.ac.uk/efo/EFO_0001073
rs9939609	2012-08-07	22693455	Perry JR	2012-05-31	PLoS Genet	http://europepmc.org/abstract/MED/22693455	Stratifying type 2 diabetes cases by BMI identifies genetic risk variants in LAMA1 and enrichment for risk variants in lean compared to obese cases.	Type 2 diabetes	2,112 lean type 2 diabetes cases, 4,123 obese type 2 diabetes cases, 54,412 controls	2,881 lean type 2 diabetes cases, 8,702 obese type 2 diabetes cases, 18,957 controls	16q12.2	16	53786615	FTO	FTO	NA	NA	79068	NA	NA	rs9939609-A		exm-rs9939609	0	9939609	intron	0	0.4	1e-20	20	(Obese)	1.25	[1.19-1.30]	NR	N	type ii diabetes mellitus	http://www.ebi.ac.uk/efo/EFO_0001360
rs993925	2011-10-16	21946350	Soler Artigas M	2011-09-25	Nat Genet	http://europepmc.org/abstract/MED/21946350	Genome-wide association and large-scale follow up identifies 16 new loci influencing lung function.	Pulmonary function	48,201 European ancestry individuals	46,411 European ancestry individuals	1q41	1	218686726	TGFB2	TGFB2 - LYPLAL1	7042	127018		242107	487124	rs993925-T		exm-rs993925	0	993925	intergenic	1	0.31	1e-08	8	(FEV1/FVC)	0.034	[0.022-0.046] (unit increase)	Affymetrix & Illumina [~2.5 million] (imputed)	N	pulmonary function measurement	http://www.ebi.ac.uk/efo/EFO_0003892
rs9939224	2011-04-11	21386085	Kraja AT	2011-03-08	Diabetes	http://europepmc.org/abstract/MED/21386085	A bivariate genome-wide approach to metabolic syndrome: STAMPEED consortium.	Metabolic syndrome (bivariate traits)	22,161 European ancestry individuals	NA	16q13	16	56968820	CETP	CETP	NA	NA	1071	NA	NA	rs9939224-G		exm-rs9939224	0	9939224	intron	0	0.46	7e-12	11.1549	(HDLC-GLUC)	0.31	[0.21-0.41] (unit decrease)	Affymetrix & Illumina [~2.5 million] (imputed)	N	metabolic syndrome	http://www.ebi.ac.uk/efo/EFO_0000195
rs993804	2012-11-02	20889312	Wang KS	2010-10-01	Schizophr Res	http://europepmc.org/abstract/MED/20889312	A genome-wide meta-analysis identifies novel loci associated with schizophrenia and bipolar disorder.	Bipolar disorder and schizophrenia	651 European ancestry bipolar cases, 1,171 European ancestry schizophrenia cases, 2,412 European ancestry controls	NA	3p24.2	3	25070680	NR	LOC101927874	NA	NA	101927874	NA	NA	rs993804-?		exm-rs993804	0	993804	intron	0	NR	1e-06	6		1.2846	[NR]	Affymetrix [722,112]	N	mental or behavioural disorder	http://www.ebi.ac.uk/efo/EFO_0000677
rs993648	2008-11-25	18521091	Volpi S	2008-06-03	Mol Psychiatry	http://europepmc.org/abstract/MED/18521091	Whole genome association study identifies polymorphisms associated with QT prolongation during iloperidone treatment of schizophrenia.	Response to iloperidone treatment (QT prolongation)	91 African American Schizophrenia cases, 69 European ancestry Schizophrenia cases, 16 Asian ancestry Schizophrenia cases, 7 Schizophrenia cases	NA	2q31.3	2	181591267	CERKL	CERKL	NA	NA	375298	NA	NA	rs993648-T		exm-rs993648	0	993648	intron	0	NR	3e-06	5.52288		NA		Affymetrix[339,272]	N	response to iloperidone	http://purl.obolibrary.org/obo/GO_0036287
rs9930506	2008-11-25	17658951	Scuteri A	2007-07-20	PLoS Genet	http://europepmc.org/abstract/MED/17658951	Genome-wide association scan shows genetic variants in the FTO gene are associated with obesity-related traits.	Obesity-related traits	4,741 Sardinian individuals	3,205 African American, Hispanic, and European ancestry individuals	16q12.2	16	53796553	FTO	FTO	NA	NA	79068	NA	NA	rs9930506-A		exm-rs9930506	0	9930506	intron	0	0.54	3e-08	7.52288	(hip)	0.16	[NR] (SD lower (hip))	Affymetrix[362,129]	N	body mass index, body weight, waist-hip ratio	http://www.ebi.ac.uk/efo/EFO_0004340, http://www.ebi.ac.uk/efo/EFO_0004338, http://www.ebi.ac.uk/efo/EFO_0004343
rs9924951	2008-12-24	19043545	Gieger C	2008-11-28	PLoS Genet	http://europepmc.org/abstract/MED/19043545	Genetics meets metabolomics: a genome-wide association study of metabolite profiles in human serum.	Metabolite levels	284 European ancestry male individuals	NA	16p13.3	16	7454852	A2BP1	RBFOX1	NA	NA	54715	NA	NA	rs9924951-?		exm-rs9924951	0	9924951	intron	0	0.41	5e-07	6.30103	(PC)	NA		Affymetrix[187,454]	N	acylcarnitine measurement, carbohydrate measurement, lipid measurement, lysine measurement, phenylalanine measurement, phospholipid measurement, serotonin measurement, sphingolipid measurement, tyrosine measurement	http://www.ebi.ac.uk/efo/EFO_0005059, http://www.ebi.ac.uk/efo/EFO_0004998, http://www.ebi.ac.uk/efo/EFO_0004529, http://www.ebi.ac.uk/efo/EFO_0005002, http://www.ebi.ac.uk/efo/EFO_0005001, http://www.ebi.ac.uk/efo/EFO_0004639, http://www.ebi.ac.uk/efo/EFO_0004846, http://www.ebi.ac.uk/efo/EFO_0004622, http://www.ebi.ac.uk/efo/EFO_0005058
rs9923451	2011-05-28	21552555	Wang K	2011-04-28	PLoS One	http://europepmc.org/abstract/MED/21552555	A genome-wide association study on obesity and obesity-related traits.	Obesity	520 European ancestry cases, 540 European ancestry controls	1,196 European ancestry individuals	16q23.1	16	78918542	WWOX	WWOX	NA	NA	51741	NA	NA	rs9923451-?		exm-rs9923451	0	9923451	intron	0	NR	8e-07	6.09691	(HIP)	NA		Illumina [~550,000]	N	obesity	http://www.ebi.ac.uk/efo/EFO_0001073
rs9921518	2011-05-27	21546767	Murea M	2011-05-05	Am J Nephrol	http://europepmc.org/abstract/MED/21546767	Genome-wide association scan for survival on dialysis in African-Americans with type 2 diabetes.	Dialysis-related mortality	610 African American type 2 diabetes cases	NA	16q12.2	16	54460512	IRX3, IRX5	IRX3 - CRNDE	79191	643911		173700	458351	rs9921518-?		exm-rs9921518	0	9921518	intergenic	1	0.28	9e-06	5.04576		2.11	[1.52-2.93]	Affymetrix [832,357]	N	chronic kidney disease	http://www.ebi.ac.uk/efo/EFO_0003884
rs991964	2011-05-02	21460842	Cha PC	2011-04-03	Nat Genet	http://europepmc.org/abstract/MED/21460842	A genome-wide association study identifies three loci associated with susceptibility to uterine fibroids.	Uterine fibroids	1,607 Japanese ancestry cases, 1,428 Japanese ancestry controls	3,439 Japanese ancestry cases, 3,244 Japanese ancestry controls	2p16.1	2	59055456	NR	LINC01122	NA	NA	400955	NA	NA	rs991964-A		exm-rs991964	0	991964	intron	0	0.34	9e-06	5.04576		1.15	[1.03-1.28]	Illumina [457,044]	N	uterine fibroid	http://www.ebi.ac.uk/efo/EFO_0000731
rs9918508	2009-09-09	19668339	Potkin SG	2009-08-07	PLoS One	http://europepmc.org/abstract/MED/19668339	Hippocampal atrophy as a quantitative trait in a genome-wide association study identifying novel susceptibility genes for Alzheimer's disease.	Hippocampal atrophy	162 European ancestry cases, 192 European ancestry controls, 7 African American cases, 14 African American controls, 1 Asian ancestry cases, 3 Asian ancestry controls, 2 cases	NA	7p21.3	7	9499649	intergenic	RPL9P19 - GAPDHP68	100129634	100132601		560195	115259	rs9918508-?		exm-rs9918508	0	9918508	intergenic	1	NR	8e-06	5.09691		NA		Illumina [516,645]	N	hippocampal atrophy	http://www.ebi.ac.uk/efo/EFO_0005039
rs991316	2009-08-12	19609347	Adeyemo A	2009-07-17	PLoS Genet	http://europepmc.org/abstract/MED/19609347	A genome-wide association study of hypertension and blood pressure in African Americans.	Hypertension	509 African American cases, 508 African American controls	366 West African ancestry cases, 614 West African ancestry controls	4q23	4	99401288	ADH7	LOC102723576	NA	NA	102723576	NA	NA	rs991316-T		exm-rs991316	0	991316	intron	0	0.45	5e-06	5.30103		1.62	[NR]	Affymetrix [808,465]	N	hypertension	http://www.ebi.ac.uk/efo/EFO_0000537
rs991258	2008-11-25	17903296	Kiel DP	2007-09-19	BMC Med Genet	http://europepmc.org/abstract/MED/17903296	Genome-wide association with bone mass and geometry in the Framingham Heart Study.	Hip geometry	Up to 1,094 individuals from 241 families	NA	3q12.3	3	102055199	intergenic	NFKBIZ - ZPLD1	64332	131368		194174	154773	rs991258-?		exm-rs991258	0	991258	intergenic	1	NR	5e-07	6.30103	(ShaftW1)	NA		Affymetrix[70,897]	N	hip geometry	http://www.ebi.ac.uk/efo/EFO_0004685
rs9906595	2013-04-09	23251661	Comuzzie AG	2012-12-04	PLoS One	http://europepmc.org/abstract/MED/23251661	Novel genetic loci identified for the pathophysiology of childhood obesity in the Hispanic population.	Obesity-related traits	815 Hispanic children from 263 families	NA	17q12	17	38945127	FBXO47	FBXO47	NA	NA	494188	NA	NA	rs9906595-A		exm-rs9906595	0	9906595	missense	0	0.041	4e-06	5.39794	(Light activity )	0.03	[NR] (%awake time increase)	Illumina [899,892]	N	CCL2 measurement, CCL5 measurement, HOMA-IR, IGFBP-1 measurement, IgF-1 measurement, adiponectin measurement, amino acid measurement, antioxidant measurement, arm span, aspartate aminotransferase measurement, birth weight, blood urea nitrogen measurement, body composition measurement, body height, body mass index, body weight, bone density, c-reactive protein measurement, cortisol secretion measu…	http://www.ebi.ac.uk/efo/EFO_0004749, http://www.ebi.ac.uk/efo/EFO_0005117, http://www.ebi.ac.uk/efo/EFO_0004501, http://www.ebi.ac.uk/efo/EFO_0005118, http://www.ebi.ac.uk/efo/EFO_0004627, http://www.ebi.ac.uk/efo/EFO_0004502, http://www.ebi.ac.uk/efo/EFO_0005134, http://www.ebi.ac.uk/efo/EFO_0005119, http://www.ebi.ac.uk/efo/EFO_0005108, http://www.ebi.ac.uk/efo/EFO_0004736, http://www.ebi.ac.u…
rs9906155	2010-12-03	20966902	Croteau-Chonka DC	2010-10-21	Obesity (Silver Spring)	http://europepmc.org/abstract/MED/20966902	Genome-wide association study of anthropometric traits and evidence of interactions with age and study year in Filipino women.	Body mass index	1,780 Filipino ancestry females	NA	17q25.3	17	77705615	2018-09-09	MIR4316 - FLJ45079	100422851	400624		308561	173386	rs9906155-T		exm-rs9906155	0	9906155	intergenic	1	0.91	9e-06	5.04576		0.05	[0.02-0.07] (unit increase)	Affymetrix [2,073,674] (imputed)	N	body mass index	http://www.ebi.ac.uk/efo/EFO_0004340
rs9901675	2012-09-25	22829776	Coviello AD	2012-07-19	PLoS Genet	http://europepmc.org/abstract/MED/22829776	A genome-wide association meta-analysis of circulating sex hormone-binding globulin reveals multiple Loci implicated in sex steroid hormone regulation.	Sex hormone-binding globulin levels	21,791 European ancestry individuals	8,175 European ancestry individuals	17p13.1	17	7581494	SHBG	CD68	NA	NA	968	NA	NA	rs9901675-A		exm-rs9901675	0	9901675	missense	0	0.05	1e-07	7	(Men + Women, Conditional)	0.057	[0.037-0.077] (unit decrease)	Affmyetrix & Illumina [2,543,887] (imputed)	N	sex hormone globulin binding measurement	http://www.ebi.ac.uk/efo/EFO_0004696
rs9898	2012-08-15	22703881	Tang W	2012-06-14	Am J Hum Genet	http://europepmc.org/abstract/MED/22703881	Genetic associations for activated partial thromboplastin time and prothrombin time, their gene expression profiles, and risk of coronary artery disease.	Activated partial thromboplastin time	9,240 European ancestry individuals	2611 European ancestry individuals	3q27.3	3	186672838	FETUB, HRG, AHSG	HRG	NA	NA	3273	NA	NA	rs9898-C		exm-rs9898	0	9898	missense	0	NR	1e-111	111		1	[0.92-1.08] (unit increase)	Affymetrix & Illumina [~2.5 million] (imputed)	N	partial thromboplastin time	http://www.ebi.ac.uk/efo/EFO_0004310
rs9895661	2012-09-18	22797727	Okada Y	2012-07-15	Nat Genet	http://europepmc.org/abstract/MED/22797727	Meta-analysis identifies multiple loci associated with kidney function-related traits in east Asian populations.	Renal function-related traits (eGRFcrea)	42,451 East Asian, South Asian, and South East Asian ancestry individuals	19,636 East Asian ancestry individuals	17q23.2	17	61379228	BCAS3	BCAS3	NA	NA	54828	NA	NA	rs9895661-C		exm-rs9895661	0	9895661	intron	0	0.52	5e-11	10.301		0.0051	[0.0035-0.0067] (ml/min/1.73m2 decrease)	Affymetrix & Illumina [2,353,587] (imputed)	N	renal system measurement	http://www.ebi.ac.uk/efo/EFO_0004742
rs9894429	2010-06-14	20463881	Liu F	2010-05-16	PLoS Genet	http://europepmc.org/abstract/MED/20463881	Digital quantification of human eye color highlights genetic association of three new loci.	Eye color traits	5,951 European ancestry individuals	3,543 European ancestry individuals	17q25.3	17	81629785	HGS, NPLOC4	NPLOC4	NA	NA	55666	NA	NA	rs9894429-T		exm-rs9894429	0	9894429	cds-synon	0	NR	9e-14	13.0458	(CHS1)	0.12	[NR] (% increase)	Illumina [2,543,887] (imputed)	N	eye color	http://www.ebi.ac.uk/efo/EFO_0003949
rs9891572	2009-01-12	19060910	Sabatti C	2008-12-07	Nat Genet	http://europepmc.org/abstract/MED/19060910	Genome-wide association analysis of metabolic traits in a birth cohort from a founder population.	HDL cholesterol	4,763 Northern Finnish founder individuals	NA	17p13.3	17	2525214	intergenic	METTL16 - EIF4A1P9	79066	642746		13308	61114	rs9891572-A		exm-rs9891572	0	9891572	intergenic	1	0.16	2e-07	6.69897		0.05	[0.048-0.051] (mmol/l increase)	Illumina [329,091]	N	high density lipoprotein cholesterol measurement	http://www.ebi.ac.uk/efo/EFO_0004612
rs9888739	2014-11-26	24871463	Armstrong DL	2014-05-29	Genes Immun	http://europepmc.org/abstract/MED/24871463	GWAS identifies novel SLE susceptibility genes and explains the association of the HLA region.	Systemic lupus erythematosus	725 European ancestry cases, 2,438 European ancestry controls	NA	16p11.2	16	31301932	ITGAM	ITGAM	NA	NA	3684	NA	NA	rs9888739-T		exm-rs9888739	0	9888739	intron	0	0.13	4e-11	10.3979		1.638	[1.512-1.78]	Illumina [NR]	N	rheumatoid arthritis	http://www.ebi.ac.uk/efo/EFO_0000685
rs988712	2011-07-19	21708048	Jiao H	2011-06-28	BMC Med Genomics	http://europepmc.org/abstract/MED/21708048	Genome wide association study identifies KCNMA1 contributing to human obesity.	Obesity	164 European ancestry morbidly obese individuals, 163 European ancestry lean individuals	4,674 European ancestry morbidly obese individuals, 5,663 European ancestry lean individuals	11p14.1	11	27541835	BDNF	BDNF-AS	NA	NA	497258	NA	NA	rs988712-G		exm-rs988712	0	988712	intron	0	0.75	5e-17	16.301		1.36	[1.20-1.55]	Affymetrix [406,177]	N	obesity	http://www.ebi.ac.uk/efo/EFO_0001073
rs988583	2011-06-01	21507922	Ramsuran V	2011-05-01	Clin Infect Dis	http://europepmc.org/abstract/MED/21507922	Duffy-null-associated low neutrophil counts influence HIV-1 susceptibility in high-risk South African black women.	Neutrophil count	115 African ancestry HIV-negative individuals	NA	2q33.1	2	198123211	PLCL1	PLCL1	NA	NA	5334	NA	NA	rs988583-?		exm-rs988583	0	988583	intron	0	NR	6e-06	5.22185		NA		Illumina [874,956]	N	neutrophil count	http://www.ebi.ac.uk/efo/EFO_0004833
rs9883204	2013-02-28	23202124	Horikoshi M	2012-12-02	Nat Genet	http://europepmc.org/abstract/MED/23202124	New loci associated with birth weight identify genetic links between intrauterine growth and adult height and metabolism.	Birth weight	Up to 26,836 European ancestry individuals	Up to 42,519 European ancestry individuals	3q21.1	3	123377973	ADCY5	ADCY5	NA	NA	111	NA	NA	rs9883204-C		exm-rs9883204	0	9883204	intron	0	0.76	6e-20	19.2218		0.059	[0.047-0.071] (gram decrease)	Illumina & Affymetrix (~2.7 million) imputed	N	birth weight	http://www.ebi.ac.uk/efo/EFO_0004344
rs987870	2011-09-02	21814517	Noguchi E	2011-07-21	PLoS Genet	http://europepmc.org/abstract/MED/21814517	Genome-wide association study identifies HLA-DP as a susceptibility gene for pediatric asthma in Asian populations.	Asthma	938 Japanese ancestry cases, 2,376 Japanese ancestry controls	1653 East Asian ancestry cases, 1453 East Asian ancestry controls	6p21.32	6	33075103	DPB1, HLA	HLA-DPA1, HLA-DPB1	NA	NA	3113, 3115	NA	NA	rs987870-C		exm-rs987870	0	987870	intron;nearGene-5	0	0.14	2e-10	9.69897		1.4	[1.26-1.55]	Illumina [450,326]	N	asthma	http://www.ebi.ac.uk/efo/EFO_0000270
rs9876781	2011-07-21	20834067	Yashin AI	2010-09-01	Aging (Albany NY)	http://europepmc.org/abstract/MED/20834067	Joint influence of small-effect genetic variants on human longevity.	Longevity	1,173 individuals	NA	3p21.31	3	48445934	RP11-24C3.2	ATRIP	NA	NA	84126	NA	NA	rs9876781-?		exm-rs9876781	0	9876781	nearGene-5	0	NR	1e-06	6	(less than or equal to)	NA		[~550,000]	N	longevity	http://www.ebi.ac.uk/efo/EFO_0004300
rs987525	2012-10-09	22863734	Ludwig KU	2012-08-05	Nat Genet	http://europepmc.org/abstract/MED/22863734	Genome-wide meta-analyses of nonsyndromic cleft lip with or without cleft palate identify six new risk loci.	Orofacial clefts	Up to 666 European ancestry trios, 399 European ancestry cases, 1,318 European ancestry controls	up to 795 East Asian ancestry trios	8q24.21	8	128933908	NR	LINC00824 - LINC00977	101927774	728724		505992	282559	rs987525-A		exm-rs987525	0	987525	intergenic	1	NR	1e-26	26	(Meta-All, NSCLP)	NA		NR [497,084]	N	cleft lip	http://www.ebi.ac.uk/efo/EFO_0003959
rs987237	2013-09-12	23563607	Berndt SI	2013-04-07	Nat Genet	http://europepmc.org/abstract/MED/23563607	Genome-wide meta-analysis identifies 11 new loci for anthropometric traits and provides insights into genetic architecture.	Body mass index	7,962 European ancestry high body mass index individuals, 8,106 European ancestry low body mass index individuals	4,900 European ancestry high body mass index individuals, 4,891 European ancestry low body mass index individuals	6p12.3	6	50835337	TFAP2B	TFAP2B	NA	NA	7021	NA	NA	rs987237-G		exm-rs987237	0	987237	intron	0	0.18	2e-11	10.699		1.2	[NR]	Illumina & Affymetrix [~2.8 millions] (Imputed)	N	body mass index	http://www.ebi.ac.uk/efo/EFO_0004340
rs9871760	2011-01-12	21116278	Furney SJ	2010-11-30	Mol Psychiatry	http://europepmc.org/abstract/MED/21116278	Genome-wide association with MRI atrophy measures as a quantitative trait locus for Alzheimer's disease.	MRI atrophy measures	Up to 434 European ancestry MCI cases, 245 European ancestry AD cases, 284 European ancestry controls	NA	3q21.3	3	127274256	PLXNA1	C3orf56 - TPRA1	285311	131601		76071	298808	rs9871760-?		exm-rs9871760	0	9871760	intergenic	1	NR	4e-06	5.39794	(whole-brain volume)	0.0074	[NR] (unit decrease (main effect))	Illumina [488,911]	N	Alzheimers disease, brain measurement	http://www.ebi.ac.uk/efo/EFO_0000249, http://www.ebi.ac.uk/efo/EFO_0004464
rs9870680	2010-01-19	20038947	Shyn SI	2009-12-29	Mol Psychiatry	http://europepmc.org/abstract/MED/20038947	Novel loci for major depression identified by genome-wide association study of Sequenced Treatment Alternatives to Relieve Depression and meta-analysis of three studies.	Major depressive disorder (broad)	3,957 European ancestry cases, 3,428 European ancestry controls	NA	3p26.1	3	7487868	GRM7	GRM7	NA	NA	2917	NA	NA	rs9870680-T		exm-rs9870680	0	9870680	intron	0	0.44	1e-06	6		1.19	[NR]	Affymetrix and Perlegen [2,391,203] (imputed)	N	unipolar depression	http://www.ebi.ac.uk/efo/EFO_0003761
rs9866141	2011-07-14	21685187	Siedlinski M	2011-06-16	Thorax	http://europepmc.org/abstract/MED/21685187	Genome-wide association study of smoking behaviours in patients with COPD.	Smoking cessation in chronic obstructive pulmonary disease	1,907 European ancestry former smoker cases, 1,164 European ancestry current smoker cases	NA	3q25.31	3	157232790	VEPH1	LOC101928236	NA	NA	101928236	NA	NA	rs9866141-T		exm-rs9866141	0	9866141	intron	0	0.06	8e-06	5.09691		1.88		Illumina [~6.3 million] (imputed)	N	chronic obstructive pulmonary disease, smoking cessation	http://www.ebi.ac.uk/efo/EFO_0000341, http://www.ebi.ac.uk/efo/EFO_0004319
rs9863706	2012-10-24	20881960	Lango Allen H	2010-09-29	Nature	http://europepmc.org/abstract/MED/20881960	Hundreds of variants clustered in genomic loci and biological pathways affect human height.	Height	133,653 European ancestry individuals	50,074 European ancestry individuals	3p13	3	72388262	RYBP	RYBP	NA	NA	23429	NA	NA	rs9863706-T		exm-rs9863706	0	9863706	intron	0	0.22	4e-13	12.3979		0.031	[NR] (unit decrease)	Affymetrix, Illumina [2,834,208] (imputed)	N	body height	http://www.ebi.ac.uk/efo/EFO_0004339
rs9859260	2009-11-03	19862010	Ganesh SK	2009-10-11	Nat Genet	http://europepmc.org/abstract/MED/19862010	Multiple loci influence erythrocyte phenotypes in the CHARGE Consortium.	Mean corpuscular volume	24,167 European ancestry individuals	9,456 European ancestry individuals	3q29	3	196073676	TFRC	TFRC	NA	NA	7037	NA	NA	rs9859260-C		exm-rs9859260	0	9859260	intron	0	NR	8e-14	13.0969		0	[0.002-0.004] (fl increase)	Affymetrix & Illumina [~2.5 million](imputed)	N	mean corpuscular volume	http://www.ebi.ac.uk/efo/EFO_0004526
rs9851724	2011-01-06	21076409	Sotoodehnia N	2010-11-14	Nat Genet	http://europepmc.org/abstract/MED/21076409	Common variants in 22 loci are associated with QRS duration and cardiac ventricular conduction.	QRS duration	39,717 European ancestry individuals, 690 Orcadian individuals	7,170 European ancestry individuals	3p22.2	3	38678444	SCN10A, SCN5A	SCN5A - SCN10A	6331	6336		28771	18902	rs9851724-C		exm-rs9851724	0	9851724	intergenic	1	0.33	2e-20	19.699		0.66	[0.52-0.80] (ms decrease)	Affymetrix & Illumina [~2.5 million] (imputed)	N	heart function measurement	http://www.ebi.ac.uk/efo/EFO_0004311
rs9846480	2011-01-12	21116278	Furney SJ	2010-11-30	Mol Psychiatry	http://europepmc.org/abstract/MED/21116278	Genome-wide association with MRI atrophy measures as a quantitative trait locus for Alzheimer's disease.	MRI atrophy measures	Up to 434 European ancestry MCI cases, 245 European ancestry AD cases, 284 European ancestry controls	NA	3q22.3	3	138306554	TXNDC6	NME9	NA	NA	347736	NA	NA	rs9846480-?		exm-rs9846480	0	9846480	intron	0	NR	8e-06	5.09691	(whole-brain volume)	0.0085	[NR] (unit increase (interaction))	Illumina [488,911]	N	Alzheimers disease, brain measurement	http://www.ebi.ac.uk/efo/EFO_0000249, http://www.ebi.ac.uk/efo/EFO_0004464
rs9846232	2011-04-07	21368711	Alliey-Rodriguez N	2011-03-02	Psychiatr Genet	http://europepmc.org/abstract/MED/21368711	Genome-wide association study of personality traits in bipolar patients.	Personality traits in bipolar disorder	1,951 European ancestry cases	NA	3p25.1	3	13701633	BC039529	LINC00620	NA	NA	285375	NA	NA	rs9846232-?		exm-rs9846232	0	9846232	intron	0	NR	1e-08	8	(TCI-C3)	NA		Affymetrix [702,866]	N	bipolar disorder, personality trait	http://www.ebi.ac.uk/efo/EFO_0000289, http://www.ebi.ac.uk/efo/EFO_0004365
rs9845475	2009-05-07	18937294	Lasky-Su J	2008-12-05	Am J Med Genet B Neuropsychiatr Genet	http://europepmc.org/abstract/MED/18937294	Genome-wide association scan of the time to onset of attention deficit hyperactivity disorder.	Attention deficit hyperactivity disorder (time to onset)	930 European ancestry trios	NA	3p22.3	3	32800609	intergenic		NA	NA		NA	NA	rs9845475-G		exm-rs9845475	0	9845475		NA	NR	4e-06	5.39794	(later onset)	NA		Perlegen [429,981]	N	attention deficit hyperactivity disorder	http://www.ebi.ac.uk/efo/EFO_0003888
rs9844666	2012-10-24	20881960	Lango Allen H	2010-09-29	Nature	http://europepmc.org/abstract/MED/20881960	Hundreds of variants clustered in genomic loci and biological pathways affect human height.	Height	133,653 European ancestry individuals	50,074 European ancestry individuals	3q22.3	3	136255374	PCCB	PCCB	NA	NA	5096	NA	NA	rs9844666-A		exm-rs9844666	0	9844666	intron	0	0.25	4e-09	8.39794		0.024	[NR] (unit decrease)	Affymetrix, Illumina [2,834,208] (imputed)	N	body height	http://www.ebi.ac.uk/efo/EFO_0004339
rs984222	2010-11-17	20935629	Heid IM	2010-10-10	Nat Genet	http://europepmc.org/abstract/MED/20935629	Meta-analysis identifies 13 new loci associated with waist-hip ratio and reveals sexual dimorphism in the genetic basis of fat distribution.	Waist-hip ratio	Up to 77,167 European ancestry individuals	Up to 113,636 European ancestry individuals	1p12	1	118961220	WARS2, TBX15	TBX15	NA	NA	6913	NA	NA	rs984222-G		exm-rs984222	0	984222	intron	0	0.64	9e-25	24.0458		0.03	[NR] (unit increase)	Affymetrix, Illumina & Perlegen [up to 2,850,269](imputed)	N	waist-hip ratio	http://www.ebi.ac.uk/efo/EFO_0004343
rs9836484	2009-01-06	19023125	Potkin SG	2008-11-20	Schizophr Bull	http://europepmc.org/abstract/MED/19023125	A genome-wide association study of schizophrenia using brain activation as a quantitative phenotype.	Brain imaging in schizophrenia (interaction)	46 European ancestry cases, 60 European ancestry controls, 18 cases, 14 controls	NA	3p12.3	3	77995538	ROBO1, ROBO2	VDAC1P7 - MRPS17P3	100310839	359757		677922	529565	rs9836484-?		exm-rs9836484	0	9836484	intergenic	1	0.32	4e-06	5.39794		NA		Illumina [302,783]	N	brain measurement, schizophrenia	http://www.ebi.ac.uk/efo/EFO_0004464, http://www.ebi.ac.uk/efo/EFO_0000692
rs9835332		25282103	Wood AR	2014-10-05	Nat Genet	http://europepmc.org/abstract/MED/25282103	Defining the role of common variation in the genomic and biological architecture of adult human height.	Height	253,288 European ancestry individuals	80,067 European ancestry individuals	3p14.3	3	56633654	C3orf63	FAM208A	NA	NA	23272	NA	NA	rs9835332-C		exm-rs9835332	0	9835332	missense	0	0.46	4e-22	21.3979		0.028	[0.022-0.034] (unit decrease)	Illumina, Affymetrix and Perlegen [2,550,858] (imputed)	N	body height	http://www.ebi.ac.uk/efo/EFO_0004339
rs9834373	2008-11-25	18464913	Melzer D	2008-05-09	PLoS Genet	http://europepmc.org/abstract/MED/18464913	A genome-wide association study identifies protein quantitative trait loci (pQTLs).	Protein quantitative trait loci	1,200 European ancestry individuals	up to 4,590 European ancestry individuals	3p12.3	3	78449847	ROBO1	VDAC1P7 - MRPS17P3	100310839	359757		1132231	75256	rs9834373-?		exm-rs9834373	0	9834373	intergenic	1	0.17	4e-06	5.39794	(GP130)	NA		Illumina[496,032]	N	CCL2 measurement, CCL4 measurement, adiponectin measurement, alkaline phosphatase measurement, alpha globulin measurement, alpha macroglobulin measurement, apolipoprotein a 1 measurement, aspartate aminotransferase measurement, c-reactive protein measurement, ferritin measurement, fibrinogen measurement, fructose-bisphosphate aldolase measurement, glycoprotein measurement, hemoglobin measurement,…	http://www.ebi.ac.uk/efo/EFO_0004749, http://www.ebi.ac.uk/efo/EFO_0004751, http://www.ebi.ac.uk/efo/EFO_0004502, http://www.ebi.ac.uk/efo/EFO_0004533, http://www.ebi.ac.uk/efo/EFO_0004813, http://www.ebi.ac.uk/efo/EFO_0004815, http://www.ebi.ac.uk/efo/EFO_0004614, http://www.ebi.ac.uk/efo/EFO_0004736, http://www.ebi.ac.uk/efo/EFO_0004458, http://www.ebi.ac.uk/efo/EFO_0004459, http://www.ebi.ac.u…
rs983332	2008-11-25	18615156	Liu C	2008-07-10	Mol Med	http://europepmc.org/abstract/MED/18615156	Genome-wide association scan identifies candidate polymorphisms associated with differential response to anti-TNF treatment in rheumatoid arthritis.	Response to TNF antagonist treatment	89 European ancestry cases	NA	1p22.3	1	87666697	LMO4	LMO4 - RPL36AP10	8543	100271140		317774	911148	rs983332-A		exm-rs983332	0	983332	intergenic	1	0.21	5e-06	5.30103		NA		Illumina[283,348]	N	response to tnf antagonist	http://www.ebi.ac.uk/efo/EFO_0004653
rs9831754	2010-09-21	20705733	O'Seaghdha CM	2010-08-12	Hum Mol Genet	http://europepmc.org/abstract/MED/20705733	Common variants in the calcium-sensing receptor gene are associated with total serum calcium levels.	Calcium levels	20,611 European ancestry individuals	NA	3p12.3	3	78304441	intergenic	VDAC1P7 - MRPS17P3	100310839	359757		986825	220662	rs9831754-T		exm-rs9831754	0	9831754	intergenic	1	NR	8e-06	5.09691		0.02	[NR] (unit decrease)	Affymetrix & Illumina [~2.5 million] (imputed)	N	calcium measurement	http://www.ebi.ac.uk/efo/EFO_0004838
rs9825379	2010-03-25	20189936	Okada Y	2010-02-26	Hum Mol Genet	http://europepmc.org/abstract/MED/20189936	A genome-wide association study in 19 633 Japanese subjects identified LHX3-QSOX2 and IGF1 as adult height loci.	Height	19,633 Japanese ancestry individuals	NA	3q23	3	141418193	ZBTB38	ZBTB38	NA	NA	253461	NA	NA	rs9825379-A		exm-rs9825379	0	9825379	intron	0	0.24	6e-09	8.22185		0.07	[0.05-0.09] (cm increase)	Illumina [420,885]	N	body height	http://www.ebi.ac.uk/efo/EFO_0004339
rs9822268	2011-03-29	21297633	Anderson CA	2011-02-06	Nat Genet	http://europepmc.org/abstract/MED/21297633	Meta-analysis identifies 29 additional ulcerative colitis risk loci, increasing the number of confirmed associations to 47.	Ulcerative colitis	6,687 European ancestry cases, 19,718 European ancestry controls	9,628 European ancestry cases, 12,917 European ancestry controls	3p21.31	3	49682296	AMIGO3, APEH, BSN, GMPPB, MST1, UBA7	APEH	NA	NA	327	NA	NA	rs9822268-A		exm-rs9822268	0	9822268	intron	0	0.3	2e-17	16.699		1.21	[1.16-1.26]	Affymetrix & Illumina [~1.1 million] (imputed)	N	ulcerative colitis	http://www.ebi.ac.uk/efo/EFO_0000729
rs9820070	2013-11-05	20139978	Kamatani Y	2010-02-07	Nat Genet	http://europepmc.org/abstract/MED/20139978	Genome-wide association study of hematological and biochemical traits in a Japanese population.	Hematological and biochemical traits	Up to 14,402 Japanese individuals	NA	3q27.3	3	187969286	intergenic	BCL6 - LPP-AS2	604	339929		223561	181920	rs9820070-C		exm-rs9820070	0	9820070	intergenic	1	0.31	1e-11	11	(BUN)	0.087	[0.062-0.112] (unit decrease)	Illumina [561,583]	N	alkaline phosphatase measurement, aspartate aminotransferase measurement, creatine kinase measurement, hematocrit, hemoglobin measurement, high density lipoprotein cholesterol measurement, protein measurement, serum alanine aminotransferase measurement, serum albumin measurement, serum creatinine measurement, serum gamma-glutamyl transferase measurement, uric acid measurement	http://www.ebi.ac.uk/efo/EFO_0004533, http://www.ebi.ac.uk/efo/EFO_0004736, http://www.ebi.ac.uk/efo/EFO_0004534, http://www.ebi.ac.uk/efo/EFO_0004348, http://www.ebi.ac.uk/efo/EFO_0004509, http://www.ebi.ac.uk/efo/EFO_0004612, http://www.ebi.ac.uk/efo/EFO_0004747, http://www.ebi.ac.uk/efo/EFO_0004735, http://www.ebi.ac.uk/efo/EFO_0004535, http://www.ebi.ac.uk/efo/EFO_0004518, http://www.ebi.ac.u…
rs9818870	2014-07-23	24262325	Dichgans M	2013-11-21	Stroke	http://europepmc.org/abstract/MED/24262325	Shared genetic susceptibility to ischemic stroke and coronary artery disease: a genome-wide analysis of common variants.	Coronary artery disease	33,398 cases, 75,726 controls	NA	3q22.3	3	138403280	MRAS	MRAS	NA	NA	22808	NA	NA	rs9818870-T		exm-rs9818870	0	9818870	UTR-3	0	NR	1e-07	7		1.11	[1.07-1.15]	Illumina [575,000] (imputed)	N	coronary heart disease	http://www.ebi.ac.uk/efo/EFO_0001645
rs981782	2008-11-25	17529967	Easton DF	2007-05-27	Nature	http://europepmc.org/abstract/MED/17529967	Genome-wide association study identifies novel breast cancer susceptibility loci.	Breast cancer	390 cases,364 controls	26,646 cases,24,889 controls	5p12	5	45285616	intergenic	HCN1	NA	NA	348980	NA	NA	rs981782-C		exm-rs981782	0	981782	intron	0	0.53	9e-06	5.04576		1.04	[1.01-1.08]	Perlegen[205,586]	N	breast carcinoma	http://www.ebi.ac.uk/efo/EFO_0000305
rs9816226	2013-09-12	23563607	Berndt SI	2013-04-07	Nat Genet	http://europepmc.org/abstract/MED/23563607	Genome-wide meta-analysis identifies 11 new loci for anthropometric traits and provides insights into genetic architecture.	Obesity	93,015 European ancestry overweight individuals, 32,858 European ancestry class I obese individuals, 9,889 European ancestry class II obese individuals, 2,896 European ancestry class III obese individuals, up to 65,840 European ancestry controls	65,332 European ancestry overweight individuals, 22,373 European ancestry class I obese individuals, 5,476 European ancestry class II obese individuals, 1,162 European ancestry class III obese individuals, up to 39,294 European ancestry controls	3q27.2	3	186116710	ETV5	ETV5 - DGKG	2119	1608		7598	30491	rs9816226-T		exm-rs9816226	0	9816226	intergenic	1	0.82	2e-14	13.699	(Overweight)	1.07	[NR]	Illumina & Affymetrix [~2.8 millions] (Imputed)	N	anthropometry	http://www.ebi.ac.uk/efo/EFO_0004302
rs9815354	2009-05-19	19430479	Levy D	2009-05-10	Nat Genet	http://europepmc.org/abstract/MED/19430479	Genome-wide association study of blood pressure and hypertension.	Diastolic blood pressure	29,136 European ancestry individuals	34,433 European ancestry individuals	3p22.1	3	41871159	ULK4	ULK4	NA	NA	54986	NA	NA	rs9815354-A		exm-rs9815354	0	9815354	intron	0	0.17	3e-09	8.52288		0.49	[0.33-0.65] (mm Hg increase)	Affymetrix & Illumina [2,533,153](imputed)	N	diastolic blood pressure	http://www.ebi.ac.uk/efo/EFO_0006336
rs9814870	2009-06-16	19478329	Aston KI	2009-05-28	J Androl	http://europepmc.org/abstract/MED/19478329	Genome-wide study of single-nucleotide polymorphisms associated with azoospermia and severe oligozoospermia.	Male infertility	52 European ancestry oligozoospermic cases, 40 European ancestry non-obstructive azoospermic cases, 80 European ancestry controls	NA	3q11.2	3	95969999	ARL6	MTHFD2P1 - HNRNPKP4	100287639	644063		286806	379555	rs9814870-?		exm-rs9814870	0	9814870	intergenic	1	0.15	7e-07	6.1549	(oligozoospermia)	NA		Illumina [314,776]	N	male infertility	http://www.ebi.ac.uk/efo/EFO_0004248
rs9810857	2010-09-07	20732626	Mick E	2010-05-14	J Am Acad Child Adolesc Psychiatry	http://europepmc.org/abstract/MED/20732626	Family-based genome-wide association scan of attention-deficit/hyperactivity disorder.	Attention deficit hyperactivity disorder	735 trios from 732 families	NA	3q24	3	143264057	SLC9A9	PBX2P1 - SLC9A9	5088	285195		84804	1165	rs9810857-T		exm-rs9810857	0	9810857	intergenic	1	0.49	6e-06	5.22185		1.41	[NR]	Illumina [835,136]	N	attention deficit hyperactivity disorder	http://www.ebi.ac.uk/efo/EFO_0003888
rs9804317	2012-11-13	20125193	Cirulli ET	2010-02-03	Eur J Hum Genet	http://europepmc.org/abstract/MED/20125193	Common genetic variation and performance on standardized cognitive tests.	Cognitive performance	Up to 813 European ancestry individuals, up to 167 East Asian ancestry individuals, up to 7 Hispanic/Latin American individuals, up to 74 South Asian ancestry individuals	NA	10q26.2	10	128450662	RP11-264E18.1	LINC01163 - MGMT	101927381	4255		132936	1016528	rs9804317-?		exm-rs9804317	0	9804317	intergenic	1	NR	7e-06	5.1549	(Animals)	NA		Illumina [up to 563,855]	N	neuropsychological test	http://www.ebi.ac.uk/efo/EFO_0003926
rs9803659	2008-12-01	18940312	Yuan X	2008-10-10	Am J Hum Genet	http://europepmc.org/abstract/MED/18940312	Population-based genome-wide association studies reveal six loci influencing plasma levels of liver enzymes.	Liver enzyme levels	7,751 European ancestry individuals	1,005 European ancestry individuals, 3,669 Asian Indian ancestry individuals	1q24.1	1	167187263	POU2F1	LINC01363	NA	NA	101928484	NA	NA	rs9803659-C		exm-rs9803659	0	9803659	intron	0	NR	4e-06	5.39794	(ALT)	0.03	[0.018-0.042] (U/L decrease)	Affymetrix and Illumina[up to 496,032]	N	liver enzyme measurement	http://www.ebi.ac.uk/efo/EFO_0004582
rs979233	2008-11-25	18204098	Hom G	2008-01-20	N Engl J Med	http://europepmc.org/abstract/MED/18204098	Association of systemic lupus erythematosus with C8orf13-BLK and ITGAM-ITGAX.	Systemic lupus erythematosus	1,311 European ancestry cases, 3,340 European ancestry controls	793 European ancestry cases, 857 European ancestry controls	5p13.1	5	42375141	GHR	LOC102723768	NA	NA	102723768	NA	NA	rs979233-T		exm-rs979233	0	979233	nearGene-5	0	0.46	4e-06	5.39794		NA		Illumina[502,033]	N	systemic lupus erythematosus	http://www.ebi.ac.uk/efo/EFO_0002690
rs9792269	2010-03-29	20190752	Dubois PC	2010-02-28	Nat Genet	http://europepmc.org/abstract/MED/20190752	Multiple common variants for celiac disease influencing immune gene expression.	Celiac disease	4,533 European ancestry cases, 10,750 European ancestry controls	4,918 European ancestry cases, 5,684 European ancestry controls	8q24.21	8	128252343	intergenic	MIR1208 - LINC00824	100302281	101927774		102155	152926	rs9792269-?		exm-rs9792269	0	9792269	intergenic	1	0.76	3e-09	8.52288		1.14	[1.10-1.19]	Illumina [292,387]	N	celiac disease	http://www.ebi.ac.uk/efo/EFO_0001060
rs977396	2010-04-06	20195266	Adkins DE	2010-03-02	Mol Psychiatry	http://europepmc.org/abstract/MED/20195266	Genomewide pharmacogenomic study of metabolic side effects to antipsychotic drugs.	Response to antipsychotic treatment	421 European ancestry, 214 African American, and 103 cases	NA	8q22.3	8	104980468	intergenic	LRP12 - RPL23P9	29967	100129377		391444	669	rs977396-?		exm-rs977396	0	977396	intergenic	1	0.089	3e-07	6.52288	(olanzapine-total cholesterol)	NA		Affymetrix [492,900]	N	response to antipsychotic drug	http://purl.obolibrary.org/obo/GO_0097332
rs975730	2011-04-06	21383967	Zhernakova A	2011-02-24	PLoS Genet	http://europepmc.org/abstract/MED/21383967	Meta-analysis of genome-wide association studies in celiac disease and rheumatoid arthritis identifies fourteen non-HLA shared loci.	Celiac disease or Rheumatoid arthritis	4,533 European ancestry celiac disease cases, 5,539 European ancestry rheumatoid arthritis cases, 27,981 European ancestry controls	2,169 European ancestry celiac disease cases, 2,845 European ancestry rheumatoid arthritis cases, 7,199 European ancestry controls	8q24.21	8	128303768	intergenic	MIR1208 - LINC00824	100302281	101927774		153580	101501	rs975730-?		exm-rs975730	0	975730	intergenic	1	NR	2e-08	7.69897		NA		Illumina [472,854]	N	immune system disease	http://www.ebi.ac.uk/efo/EFO_0000540
rs975210		25282103	Wood AR	2014-10-05	Nat Genet	http://europepmc.org/abstract/MED/25282103	Defining the role of common variation in the genomic and biological architecture of adult human height.	Height	253,288 European ancestry individuals	80,067 European ancestry individuals	15q23	15	70072013	TLE3	TLE3	NA	NA	7090	NA	NA	rs975210-A		exm-rs975210	0	975210	intron	0	0.184	1e-17	17		0.035	[0.027-0.043] (unit increase)	Illumina, Affymetrix and Perlegen [2,550,858] (imputed)	N	body height	http://www.ebi.ac.uk/efo/EFO_0004339
rs975121	2011-01-11	21139019	Walsh KM	2010-12-07	Endocr Relat Cancer	http://europepmc.org/abstract/MED/21139019	A pilot genome-wide association study shows genomic variants enriched in the non-tumor cells of patients with well-differentiated neuroendocrine tumors of the ileum.	Ileal carcinoids	239 European ancestry cases, 107 European ancestry controls	NA	3q28	3	192179429	FGF12	FGF12	NA	NA	2257	NA	NA	rs975121-?		exm-rs975121	0	975121	intron	0	NR	7e-06	5.1549		2.17	[1.55-3.03]	Illumina [308,330]	N	carcinoid tumor	http://www.ebi.ac.uk/efo/EFO_0004243
rs974819	2011-04-11	21378988	The Coronary Artery Disease (C4D) Genetics Consortium	2011-03-06	Nat Genet	http://europepmc.org/abstract/MED/21378988	A genome-wide association study in Europeans and South Asians identifies five new loci for coronary artery disease.	Coronary heart disease	8,424 European ancestry cases, 7,268 European ancestry controls, 6,996 South Asian ancestry cases, 7,794 South Asian ancestry controls	18,049 European ancestry cases, 16,357 European ancestry controls, 3,359 South Asian ancestry cases, 2,828 South Asian ancestry controls	11q22.3	11	103789839	PDGFD	MTND1P36 - MIR4693	100506721	100616457		381463	60067	rs974819-T		exm-rs974819	0	974819	intergenic	1	0.32	2e-09	8.69897		1.07	[1.04-1.09]	Illumina [574,919]	N	coronary heart disease	http://www.ebi.ac.uk/efo/EFO_0001645
rs973968	2009-01-14	19084217	Benyamin B	2008-12-17	Am J Hum Genet	http://europepmc.org/abstract/MED/19084217	Variants in TF and HFE explain approximately 40% of genetic variation in serum-transferrin levels.	Iron status biomarkers	411 European ancestry individuals from 150 families	NA	14q23.2	14	62187980	Q6ZUR9	LINC00644 - ATP5A1P4	101954204	100129782		48007	416133	rs973968-?		exm-rs973968	0	973968	intergenic	1	NR	3e-06	5.52288	(transferrin saturation)	NA		Affymetrix [100,846]	N	iron biomarker measurement	http://www.ebi.ac.uk/efo/EFO_0004461
rs9727115	2011-09-27	21873549	Strawbridge RJ	2011-08-26	Diabetes	http://europepmc.org/abstract/MED/21873549	Genome-wide association identifies nine common variants associated with fasting proinsulin levels and provides new insights into the pathophysiology of type 2 diabetes.	Proinsulin levels	10,701 European ancestry individuals	16,378 European ancestry individuals	1p21.3	1	98711697	SNX7	SNX7	NA	NA	51375	NA	NA	rs9727115-G		exm-rs9727115	0	9727115	intron	0	0.64	2e-07	6.69897		NA		Affymetrix & Illumina [~2.5 million] (imputed)	N	insulin measurement	http://www.ebi.ac.uk/efo/EFO_0004467
rs972283	2010-07-12	20581827	Voight BF	2010-06-27	Nat Genet	http://europepmc.org/abstract/MED/20581827	Twelve type 2 diabetes susceptibility loci identified through large-scale association analysis.	Type 2 diabetes	8,130 European ancestry cases, 38,987 European ancestry controls	Up to 34,412 European ancestry cases, 59,925 European ancestry controls	7q32.2, 7q32.3	7	130782095	KLF14	KLF14 - MIR29A	136259	407021		48062	94652	rs972283-G		exm-rs972283	0	972283	intergenic	1		2e-10	9.69897		1.07	[1.05-1.10]	Affymetrix & Illumina [2,426,886] (imputed)	N	type ii diabetes mellitus	http://www.ebi.ac.uk/efo/EFO_0001360
rs972275	2009-01-14	19084217	Benyamin B	2008-12-17	Am J Hum Genet	http://europepmc.org/abstract/MED/19084217	Variants in TF and HFE explain approximately 40% of genetic variation in serum-transferrin levels.	Iron status biomarkers	411 European ancestry individuals from 150 families	NA	6q22.33	6	127070699	RSPO3	RPS4XP9 - RSPO3	442257	84870		386790	48000	rs972275-?		exm-rs972275	0	972275	intergenic	1	NR	2e-06	5.69897	(serum ferritin)	NA		Affymetrix [100,846]	N	iron biomarker measurement	http://www.ebi.ac.uk/efo/EFO_0004461
rs971074	2011-04-13	21437268	McKay JD	2011-03-17	PLoS Genet	http://europepmc.org/abstract/MED/21437268	A genome-wide association study of upper aerodigestive tract cancers conducted within the INHANCE consortium.	Upper aerodigestive tract cancers	2,091 European ancestry cases, 8,334 European ancestry controls	6,574 European ancestry cases, 7,892 European ancestry controls	4q23	4	99420704	ADH7	ADH7	NA	NA	131	NA	NA	rs971074-G		exm-rs971074	0	971074	cds-synon	0	NR	9e-17	16.0458		1.33	[1.25-1.43]	Illumina [294,620]	N	upper aerodigestive tract neoplasm	http://www.ebi.ac.uk/efo/EFO_0004284
rs970548	2014-05-12	24097068	Willer CJ	2013-10-06	Nat Genet	http://europepmc.org/abstract/MED/24097068	Discovery and refinement of loci associated with lipid levels.	HDL cholesterol	94,595 European ancestry individuals	93,982 European ancestry individuals	10q11.21, 10q11.22	10	45517829	ALOX5, MARCH8	2018-03-08	NA	NA	220972	NA	NA	rs970548-C		exm-rs970548	0	970548	intron	0	0.26	2e-10	9.69897		0.026	[NR] (unit increase)	NR (Imputed)	N	high density lipoprotein cholesterol measurement	http://www.ebi.ac.uk/efo/EFO_0004612
rs9686661	2014-05-12	24097068	Willer CJ	2013-10-06	Nat Genet	http://europepmc.org/abstract/MED/24097068	Discovery and refinement of loci associated with lipid levels.	Triglycerides	94,595 European ancestry individuals	93,982 European ancestry individuals	5q11.2	5	56565959	MAP3K1	C5orf67	NA	NA	101928448	NA	NA	rs9686661-T		exm-rs9686661	0	9686661	intron	0	0.2	3e-16	15.5229		0.038	[NR] (mg/dL increase)	NR (Imputed)	N	triglyceride measurement	http://www.ebi.ac.uk/efo/EFO_0004530
rs968451	2011-04-12	21399635	Mells GF	2011-03-13	Nat Genet	http://europepmc.org/abstract/MED/21399635	Genome-wide association study identifies 12 new susceptibility loci for primary biliary cirrhosis.	Primary biliary cirrhosis	1,840 European ancestry cases, 5,163 European ancestry controls and (Liu et al)	620 European ancestry cases, 2,514 European ancestry controls	22q13.1	22	39274846	MAP3K7IP1	PDGFB - RPL3	5155	6122		29894	38036	rs968451-T		exm-rs968451	0	968451	intergenic	1	0.19	1e-09	9		1.27	[1.18-1.38]	Illumina [507,467]	N	biliary liver cirrhosis	http://www.ebi.ac.uk/efo/EFO_0004267
rs9674544	2010-03-25	20195514	Pillas D	2010-02-26	PLoS Genet	http://europepmc.org/abstract/MED/20195514	Genome-wide association study reveals multiple loci associated with primary tooth development during infancy.	Primary tooth development (number of teeth)	5,752 European ancestry related individuals	NA	17q21.32	17	49007349	IGF2BP1	IGF2BP1	NA	NA	10642	NA	NA	rs9674544-G		exm-rs9674544	0	9674544	intron	0	0.46	2e-08	7.69897		0.27	[NR] (% variance explained)	Illumina [300,766]	N	odontogenesis	http://purl.obolibrary.org/obo/GO_0042476
rs967417	2008-11-25	18391951	Gudbjartsson DF	2008-04-06	Nat Genet	http://europepmc.org/abstract/MED/18391951	Many sequence variants affecting diversity of adult human height.	Height	30,968 European ancestry individuals	8,541 European ancestry individuals	20p12.3	20	6640246	BMP2	CASC20 - BMP2	101929244	650		111787	127852	rs967417-C		exm-rs967417	0	967417	intergenic	1	0.53	2e-08	7.69897		4.3	[2.73-5.87] (% s.d. taller)	Illumina and Affymetrix[up to 304,226]	N	body height	http://www.ebi.ac.uk/efo/EFO_0004339
rs9664222	2010-04-12	20304771	Newman AB	2010-03-18	J Gerontol A Biol Sci Med Sci	http://europepmc.org/abstract/MED/20304771	A meta-analysis of four genome-wide association studies of survival to age 90 years or older: the Cohorts for Heart and Aging Research in Genomic Epidemiology Consortium.	Longevity	1,836 European ancestry long-lived individuals, 1,955 European ancestry controls	2,594 European ancestry long-lived individuals, 3,431 European ancestry controls	10q23.2	10	87578876	MINPP1	MINPP1 - RPS26P38	9562	100129552		25415	63730	rs9664222-C		exm-rs9664222	0	9664222	intergenic	1	0.79	7e-07	6.1549		1.22	[NR]	Affymetrix and Illumina [2,287,520] (imputed)	N	longevity	http://www.ebi.ac.uk/efo/EFO_0004300
rs966321	2008-11-25	17903294	Yang Q	2007-09-19	BMC Med Genet	http://europepmc.org/abstract/MED/17903294	Genome-wide association and linkage analyses of hemostatic factors and hematological phenotypes in the Framingham Heart Study.	Factor VII	886 European ancestry individuals	NA	1p36.32	1	4255144	intergenic	LINC01134 - AJAP1	100133612	55966		339697	399901	rs966321-?		exm-rs966321	0	966321	intergenic	1	0.47	8e-06	5.09691		NA		Affymetrix[70,897]	N	factor VII measurement	http://www.ebi.ac.uk/efo/EFO_0004619
rs9657904	2010-06-08	20453840	Sanna S	2010-05-09	Nat Genet	http://europepmc.org/abstract/MED/20453840	Variants within the immunoregulatory CBLB gene are associated with multiple sclerosis.	Multiple sclerosis	882 Sardinian cases, 872 Sardinian controls	1,775 Sardinian cases, 2,005 Sardinian controls	3q13.11	3	105867870	CBLB	CBLB	NA	NA	868	NA	NA	rs9657904-T		exm-rs9657904	0	9657904	intron	0	0.826	2e-10	9.69897		1.4	[1.27-1.57]	Affymetrix [6,607,266] (imputed)	N	multiple sclerosis	http://www.ebi.ac.uk/efo/EFO_0003885
rs965513	2014-02-25	23894154	Kohler A	2013-07-26	J Clin Endocrinol Metab	http://europepmc.org/abstract/MED/23894154	Genome-wide association study on differentiated thyroid cancer.	Thyroid cancer	690 European ancestry cases, 497 European ancestry controls	2,958 European ancestry cases, 3,727 European ancestry controls	9q22.33	9	97793827	FOXE1	KRT18P13 - FOXE1	392371	2304		93026	59428	rs965513-A		exm-rs965513	0	965513	intergenic	1	NR	3e-10	9.52288		1.78	[NR]	Illumina [572,042]	N	thyroid carcinoma	http://www.ebi.ac.uk/efo/EFO_0002892
rs965469	2011-07-30	21703177	Thompson AJ	2011-05-20	J Hepatol	http://europepmc.org/abstract/MED/21703177	Genome-wide association study of interferon-related cytopenia in chronic hepatitis C patients.	IFN-related cytopenia	984 European ancestry with genotype 1 HCV cases, 201 African American genotype 1 HCV cases, 99 Hispanic genotype 1 HCV cases	NA	20p13	20	3400902	ITPA	C20orf194	NA	NA	25943	NA	NA	rs965469-?		exm-rs965469	0	965469	intron	0	NR	1e-09	9	(IFN-related thrombocytopenia at wk 4)	NA		Illumina [565,759]	N	chronic hepatitis C infection	http://www.ebi.ac.uk/efo/EFO_0004220
rs9653442	2014-08-05	24390342	Okada Y	2013-12-25	Nature	http://europepmc.org/abstract/MED/24390342	Genetics of rheumatoid arthritis contributes to biology and drug discovery.	Rheumatoid arthritis	up to 14,361 European ancestry cases, up to 42,923 European ancestry controls, up to 4,873 East Asian ancestry cases, up to 17,642 East Asian ancestry controls	up to 3,775 European ancestry cases, up to 5,801 European ancestry controls, up to 6,871 East Asian ancestry cases, up to 6,392 East Asian ancestry controls	2q11.2	2	100208905	AFF3	LINC01104	NA	NA	150577	NA	NA	rs9653442-C		exm-rs9653442	0	9653442	intron	0	0.46	1e-14	14	(EA)	1.12	[1.09-1.15]	Affymetrix & Illumina [up to 9,739,303] (Imputed)	N	rheumatoid arthritis	http://www.ebi.ac.uk/efo/EFO_0000685
rs9652490	2009-02-25	19182806	Stefansson H	2009-02-01	Nat Genet	http://europepmc.org/abstract/MED/19182806	Variant in the sequence of the LINGO1 gene confers risk of essential tremor.	Essential tremor	452 European ancestry cases, 14,378 European ancestry controls	301 European ancestry cases, 1,419 European ancestry controls	15q24.3	15	77671545	LINGO1	LINGO1	NA	NA	84894	NA	NA	rs9652490-G		exm-rs9652490	0	9652490	intron	0	0.23	1e-09	9		1.55	[1.35-1.79]	Illumina [305,624]	N	essential tremor	http://www.ebi.ac.uk/efo/EFO_0003108
rs9650315		25282103	Wood AR	2014-10-05	Nat Genet	http://europepmc.org/abstract/MED/25282103	Defining the role of common variation in the genomic and biological architecture of adult human height.	Height	253,288 European ancestry individuals	80,067 European ancestry individuals	8q12.1	8	56243039	CHCHD7	CHCHD7 - SDR16C5	79145	195814		24420	56972	rs9650315-T		exm-rs9650315	0	9650315	intergenic	1	0.133	2e-41	40.699		0.061	[0.051-0.071] (unit decrease)	Illumina, Affymetrix and Perlegen [2,550,858] (imputed)	N	body height	http://www.ebi.ac.uk/efo/EFO_0004339
rs9642880	2014-05-01	24163127	Figueroa JD	2013-10-24	Hum Mol Genet	http://europepmc.org/abstract/MED/24163127	Genome-wide association study identifies multiple loci associated with bladder cancer risk.	Bladder cancer	up to 2,305 European ancestry cases, up to 3,901 European ancestry controls	up to 13,298 cases, up to 54,535 controls	8q24.21	8	127705823	intergenic	CASC8 - CASC11	727677	100270680		223684	24509	rs9642880-T		exm-rs9642880	0	9642880	intergenic	1	0.45	4e-38	37.3979		1.24	[1.20-1.28]	Illumina [462,190]	N	bladder carcinoma	http://www.ebi.ac.uk/efo/EFO_0000292
rs964184		25411281	Dashti HS	2014-10-08	Am J Clin Nutr	http://europepmc.org/abstract/MED/25411281	Meta-analysis of genome-wide association studies for circulating phylloquinone concentrations.	Circulating phylloquinone levels	2,138 European ancestry individuals	NA	11q23.3	11	116778201	ZNF259	ZPR1	NA	NA	8882	NA	NA	rs964184-G		exm-rs964184	0	964184	intron	0	0.15	6e-08	7.22185	(Model 1)	0.23	[0.15-0.31] (unit increase)	Affymetrix & Illumina [2,543,887] (Imputed)	N	vitamin K measurement	http://www.ebi.ac.uk/efo/EFO_0004618
rs9635963	2008-11-25	18464913	Melzer D	2008-05-09	PLoS Genet	http://europepmc.org/abstract/MED/18464913	A genome-wide association study identifies protein quantitative trait loci (pQTLs).	Protein quantitative trait loci	1,200 European ancestry individuals	up to 4,590 European ancestry individuals	18q11.2	18	24169651	OSBPL1A	OSBPL1A	NA	NA	114876	NA	NA	rs9635963-?		exm-rs9635963	0	9635963	intron	0	0.18	2e-07	6.69897	(SHBG)	NA		Illumina[496,032]	N	CCL2 measurement, CCL4 measurement, adiponectin measurement, alkaline phosphatase measurement, alpha globulin measurement, alpha macroglobulin measurement, apolipoprotein a 1 measurement, aspartate aminotransferase measurement, c-reactive protein measurement, ferritin measurement, fibrinogen measurement, fructose-bisphosphate aldolase measurement, glycoprotein measurement, hemoglobin measurement,…	http://www.ebi.ac.uk/efo/EFO_0004749, http://www.ebi.ac.uk/efo/EFO_0004751, http://www.ebi.ac.uk/efo/EFO_0004502, http://www.ebi.ac.uk/efo/EFO_0004533, http://www.ebi.ac.uk/efo/EFO_0004813, http://www.ebi.ac.uk/efo/EFO_0004815, http://www.ebi.ac.uk/efo/EFO_0004614, http://www.ebi.ac.uk/efo/EFO_0004736, http://www.ebi.ac.uk/efo/EFO_0004458, http://www.ebi.ac.uk/efo/EFO_0004459, http://www.ebi.ac.u…
rs9635759		25231870	Perry JR	2014-07-23	Nature	http://europepmc.org/abstract/MED/25231870	Parent-of-origin-specific allelic associations among 106 genomic loci for age at menarche.	Menarche (age at onset)	Up to 182,413 European ancestry females	NA	17q21.33	17	51536424	CA10	RPL7P48 - CA10	388401	56934		33171	93889	rs9635759-A		exm-rs9635759	0	9635759	intergenic	1	0.32	2e-24	23.699		0.05	[0.04-0.06] (unit increase)	Illumina & Affymetrix [2,441,815] (imputed)	N	age at menarche	http://www.ebi.ac.uk/efo/EFO_0004703
rs9630182	2009-12-01	19874204	Guo Y	2009-10-29	J Bone Miner Res	http://europepmc.org/abstract/MED/19874204	IL21R and PTH may underlie variation of femoral neck bone mineral density as revealed by a genome-wide association study.	Bone mineral density	983 European ancestry individuals	2,557 European ancestry individuals from 750 families	11p15.2, 11p15.3	11	13598625	PTH	PTH - HMGN2P36	5741	100874480		102605	11770	rs9630182-T		exm-rs9630182	0	9630182	intergenic	1	0.38	4e-07	6.39794		0.11	[NR] (s.d. increase)	Affymetrix [342,854]	N	bone density	http://www.ebi.ac.uk/efo/EFO_0003923
rs9627183	2008-11-25	18821564	Mick E	2008-09-26	Am J Med Genet B Neuropsychiatr Genet	http://europepmc.org/abstract/MED/18821564	Genome-wide association study of response to methylphenidate in 187 children with attention-deficit/hyperactivity disorder.	Attention deficit hyperactivity disorder	105 European ancestry cases, 34 Hispanic cases, 26 African American cases, 22 cases	NA	22q13.31	22	47888765	intergenic	LINC00898 - MIR3201	400932	100422916		257196	385599	rs9627183-C		exm-rs9627183	0	9627183	intergenic	1	0.03	3e-06	5.52288		NA		Affymetrix[319,722]	N	attention deficit hyperactivity disorder	http://www.ebi.ac.uk/efo/EFO_0003888
rs9623117	2009-02-26	19117981	Sun J	2009-01-01	Cancer Res	http://europepmc.org/abstract/MED/19117981	Sequence variants at 22q13 are associated with prostate cancer risk.	Prostate cancer	1,235 European ancestry aggressive cases, 1,599 European ancestry controls	1,215 European ancestry aggressive cases, 2,213 European ancestry non-aggressive cases, 1,208 European ancestry controls, 1,034 aggressive cases, 921 non-aggressive cases, 2,231 controls	22q13.1	22	40056115	TNRC6B	TNRC6B	NA	NA	23112	NA	NA	rs9623117-C		exm-rs9623117	0	9623117	intron	0	0.21	5e-07	6.30103		1.18	[1.11-1.26]	Affymetrix and Illumina [~2 million] (imputed)	N	prostate carcinoma	http://www.ebi.ac.uk/efo/EFO_0001663
rs961831	2010-09-14	20691247	Verweij KJ	2010-08-04	Biol Psychol	http://europepmc.org/abstract/MED/20691247	A genome-wide association study of Cloninger's temperament scales: implications for the evolutionary genetics of personality.	Personality dimensions	5,117 European ancestry individuals from 2567 families	NA	9p21.3	9	22362105	intergenic	UBA52P6 - DMRTA1	100130239	63951		349567	84736	rs961831-G		exm-rs961831	0	961831	intergenic	1	0.09	7e-06	5.1549	(Novelty Seeking)	0.17	[NR] (unit decrease)	Affymetrix & Illumina [1,252,387] (imputed)	N	personality trait	http://www.ebi.ac.uk/efo/EFO_0004365
rs961764	2012-10-24	20881960	Lango Allen H	2010-09-29	Nature	http://europepmc.org/abstract/MED/20881960	Hundreds of variants clustered in genomic loci and biological pathways affect human height.	Height	133,653 European ancestry individuals	50,074 European ancestry individuals	6q22.1	6	117200993	VGLL2	RPS29P13 - VGLL2	100271122	245806		152152	64565	rs961764-C		exm-rs961764	0	961764	intergenic	1	0.42	1e-11	11		0.024	[NR] (unit decrease)	Affymetrix, Illumina [2,834,208] (imputed)	N	body height	http://www.ebi.ac.uk/efo/EFO_0004339
rs9616906	2011-07-21	20834067	Yashin AI	2010-09-01	Aging (Albany NY)	http://europepmc.org/abstract/MED/20834067	Joint influence of small-effect genetic variants on human longevity.	Longevity	1,173 individuals	NA	22q13.33	22	50666252	AC000050.2	ARSA - SHANK3	410	85358		38079	8390	rs9616906-?		exm-rs9616906	0	9616906	intergenic	1	NR	1e-06	6	(less than or equal to)	NA		[~550,000]	N	longevity	http://www.ebi.ac.uk/efo/EFO_0004300
rs961253	2008-12-01	19011631	Houlston RS	2008-11-16	Nat Genet	http://europepmc.org/abstract/MED/19011631	Meta-analysis of genome-wide association data identifies four new susceptibility loci for colorectal cancer.	Colorectal cancer	1,902 European ancestry cases, 1,929 European ancestry controls	18,284 European ancestry cases, 18,926 European ancestry controls	20p12.3	20	6423634	intergenic	FGFR3P3 - CASC20	100462816	101929244		202889	3098	rs961253-A		exm-rs961253	0	961253	intergenic	1	0.36	2e-10	9.69897		1.12	[1.08-1.16]	Illumina[up to 548,586]	N	colorectal cancer	http://www.ebi.ac.uk/efo/EFO_0005842
rs9607469	2015-11-06	25631615	Springelkamp H	2015-01-28	Genet Epidemiol	http://europepmc.org/abstract/MED/25631615	Meta-analysis of Genome-Wide Association Studies Identifies Novel Loci Associated With Optic Disc Morphology.	Optic disc area	15,117 European ancestry individuals, 2,131 Erasmus Rucphen Family individuals, 2,405 Chinese ancestry individuals, 2,305 Malay ancestry individuals, 2,131 Indian ancestry individuals	NA	22q13.1	22	37523260	CARD10	CARD10 - CDC42EP1	29775	11135		4057	36518	rs9607469-A		exm-rs9607469	0	9607469	intergenic	1	0.15	2e-13	12.699		0.041	[0.029-0.053] (unit increase)	Affymetrix and Illumina [2.5 million] (Imputed)	N	optic disc area measurement	http://www.ebi.ac.uk/efo/EFO_0006937
rs96067	2013-03-28	23291589	Lu Y	2013-01-06	Nat Genet	http://europepmc.org/abstract/MED/23291589	Genome-wide association analyses identify multiple loci associated with central corneal thickness and keratoconus.	Corneal structure	13,057 European ancestry individuals, 2,538 Indian ancestry individuals, 2,542 Malay ancestry individuals, 1,883 Chinese ancestry individuals	NA	1p34.3	1	36106319	COL8A2	COL8A2	NA	NA	1296	NA	NA	rs96067-A		exm-rs96067	0	96067	intron	0	0.8	3e-11	10.5229		0.03	[-0.0092-0.0692] (unit increase)	Illumina & Affymetrix [~1 Million] (Imputed)	N	corneal topography	http://www.ebi.ac.uk/efo/EFO_0004345
rs960089	2012-11-08	19734545	Need AC	2009-09-04	Hum Mol Genet	http://europepmc.org/abstract/MED/19734545	A genome-wide study of common SNPs and CNVs in cognitive performance in the CANTAB.	Cognitive performance	Up to 1,295 individuals	NA	8q12.1	8	58795750	TOX	RPS26P7 - TOX	619443	9760		206962	9668	rs960089-?		exm-rs960089	0	960089	intergenic	1	0.06545	6e-06	5.22185	(PAL6)	NA		Illumina [475,971]	N	neuropsychological test	http://www.ebi.ac.uk/efo/EFO_0003926
rs9600079	2010-09-11	20676098	Takata R	2010-08-01	Nat Genet	http://europepmc.org/abstract/MED/20676098	Genome-wide association study identifies five new susceptibility loci for prostate cancer in the Japanese population.	Prostate cancer	1,583 Japanese ancestry cases, 3,386 Japanese ancestry controls	3,001 Japanese ancestry cases, 5,415 Japanese ancestry controls	13q22.1	13	73154002	intergenic	RNU6-66P - RNU7-89P	100873770	100873844		40984	14087	rs9600079-T		exm-rs9600079	0	9600079	intergenic	1	0.38	3e-09	8.52288		1.18	[1.12-1.24]	Illumina [510,687]	N	prostate carcinoma	http://www.ebi.ac.uk/efo/EFO_0001663
rs9599848	2014-10-06	24529757	Xie T	2014-01-17	Neurobiol Aging	http://europepmc.org/abstract/MED/24529757	Genome-wide association study combining pathway analysis for typical sporadic amyotrophic lateral sclerosis in Chinese Han populations.	Amyotrophic lateral sclerosis (sporadic)	250 Han Chinese ancestry cases, 250 Han Chinese ancestry controls	NA	13q21.33	13	71473964	DACH1	DACH1	NA	NA	1602	NA	NA	rs9599848-?		exm-rs9599848	0	9599848	intron	0		9e-06	5.04576		NA		Illumina [859,311] (pooled)	N	sporadic amyotrophic lateral sclerosis	http://www.ebi.ac.uk/efo/EFO_0001357
rs959903	2010-09-24	20708005	Chalasani N	2010-08-10	Gastroenterology	http://europepmc.org/abstract/MED/20708005	Genome-wide association study identifies variants associated with histologic features of nonalcoholic Fatty liver disease.	Non-alcoholic fatty liver disease histology (other)	236 European ancestry cases	NA	4p15.2	4	25808474	23231	SEL1L3	NA	NA	23231	NA	NA	rs959903-A		exm-rs959903	0	959903	intron	0	0.29	7e-06	5.1549	(Ballon TT)	3.81	[NR] (unit increase)	Illumina [324,623]	N	cirrhosis of liver, non-alcoholic fatty liver disease, serum alanine aminotransferase measurement	http://www.ebi.ac.uk/efo/EFO_0001422, http://www.ebi.ac.uk/efo/EFO_0003095, http://www.ebi.ac.uk/efo/EFO_0004735
rs9594759	2009-01-16	19079262	Styrkarsdottir U	2008-12-14	Nat Genet	http://europepmc.org/abstract/MED/19079262	New sequence variants associated with bone mineral density.	Bone mineral density (spine)	6,865 European ancestry individuals	8,510 European ancestry individuals	13q14.11	13	42458457	RANKL	FABP3P2 - TNFSF11	56677	8600		88700	104279	rs9594759-T		exm-rs9594759	0	9594759	intergenic	1	0.62	2e-17	16.699		0.12	[0.09-0.15] (s.d. decrease)	Illumina [305,051]	N	bone density	http://www.ebi.ac.uk/efo/EFO_0003923
rs9594738	2011-05-27	21533022	Duncan EL	2011-04-21	PLoS Genet	http://europepmc.org/abstract/MED/21533022	Genome-wide association study using extreme truncate selection identifies novel genes affecting bone mineral density and fracture risk.	Bone mineral density	900 European ancestry female individuals with low hip bone mineral density, 1,055 European ancestry female individuals with high hip bone mineral density	20,898 European ancestry female individuals	13q14.11	13	42378009	RANKL	FABP3P2 - TNFSF11	56677	8600		8252	184727	rs9594738-T		exm-rs9594738	0	9594738	intergenic	1	NR	4e-06	5.39794	(lumbar spine)	0.15	[NR] (unit increase)	Illumina [2,543,887] (imputed)	N	bone density	http://www.ebi.ac.uk/efo/EFO_0003923
rs9592783	2011-07-21	20834067	Yashin AI	2010-09-01	Aging (Albany NY)	http://europepmc.org/abstract/MED/20834067	Joint influence of small-effect genetic variants on human longevity.	Longevity	1,173 individuals	NA	13q21.33	13	71309082	DACH1	RABEPKP1 - DACH1	100421226	1602		11850	128884	rs9592783-?		exm-rs9592783	0	9592783	intergenic	1	NR	1e-06	6	(less than or equal to)	NA		[~550,000]	N	longevity	http://www.ebi.ac.uk/efo/EFO_0004300
rs958994	2010-01-19	20009918	Shrestha S	2010-01-01	AIDS	http://europepmc.org/abstract/MED/20009918	A genome-wide association study of carotid atherosclerosis in HIV-infected men.	Carotid atherosclerosis in HIV infection	177 European ancestry individuals	NA	5q34	5	165636879	intergenic	RPS15P6 - RPL21P59	391845	100271174		1035409	268205	rs958994-G		exm-rs958994	0	958994	intergenic	1	0.27	8e-06	5.09691	(common cIMT)	NA		Illumina [311,194]	N	HIV-1 infection, carotid artery disease, common carotid intimal medial thickness, internal carotid intimal medial thickness	http://www.ebi.ac.uk/efo/EFO_0000180, http://www.ebi.ac.uk/efo/EFO_0003781, http://www.ebi.ac.uk/efo/EFO_0004860, http://www.ebi.ac.uk/efo/EFO_0005053
rs958798	2010-09-11	20707712	Mosing MA	2010-08-01	Twin Res Hum Genet	http://europepmc.org/abstract/MED/20707712	A genome-wide association study of self-rated health.	Self-rated health	6,706 European individuals from 2,585 independent families	NA	1p13.3	1	110227601	KCNC4	KCNC4	NA	NA	3749	NA	NA	rs958798-T		exm-rs958798	0	958798	intron	0	0.17	4e-07	6.39794		0.03	[NR] (unit increase)	Illumina [2,380,486] (imputed)	N	self rated health	http://www.ebi.ac.uk/efo/EFO_0004778
rs958672	2008-11-25	17903295	Lunetta KL	2007-09-19	BMC Med Genet	http://europepmc.org/abstract/MED/17903295	Genetic correlates of longevity and selected age-related phenotypes: a genome-wide association study in the Framingham Study.	Aging traits	1,345 individuals from 330 families	NA	2q24.1	2	154214054	GALNT13	GALNT13	NA	NA	114805	NA	NA	rs958672-?		exm-rs958672	0	958672	intron	0	NR	2e-06	5.69897	(age at natural menopause)	NA		Affymetrix[70,897]	N	age at death, age at menopause, aging, exercise test	http://www.ebi.ac.uk/efo/EFO_0005056, http://www.ebi.ac.uk/efo/EFO_0004704, http://purl.obolibrary.org/obo/GO_0007568, http://www.ebi.ac.uk/efo/EFO_0004328
rs9584805	2010-09-24	20708005	Chalasani N	2010-08-10	Gastroenterology	http://europepmc.org/abstract/MED/20708005	Genome-wide association study identifies variants associated with histologic features of nonalcoholic Fatty liver disease.	Non-alcoholic fatty liver disease histology (lobular)	236 European ancestry cases	NA	13q32.2	13	98341776	FARP1	FARP1	NA	NA	10160	NA	NA	rs9584805-G		exm-rs9584805	0	9584805	intron	0	0.35	2e-06	5.69897		0.44	[NR] (unit decrease)	Illumina [324,623]	N	cirrhosis of liver, non-alcoholic fatty liver disease	http://www.ebi.ac.uk/efo/EFO_0001422, http://www.ebi.ac.uk/efo/EFO_0003095
rs9581094	2011-07-20	21658281	Aouizerat BE	2011-06-10	BMC Cardiovasc Disord	http://europepmc.org/abstract/MED/21658281	GWAS for discovery and replication of genetic loci associated with sudden cardiac arrest in patients with coronary artery disease.	Sudden cardiac arrest	88 European ancestry cases, 517 European ancestry controls	NA	13q12.12	13	24508492	PARP4	PARP4	NA	NA	143	NA	NA	rs9581094-?		exm-rs9581094	0	9581094	intron	0	0.15	7e-07	6.1549	(Recessive)	1.7	[1.38-2.10]	Affymetrix [319,222]	N	sudden cardiac arrest	http://www.ebi.ac.uk/efo/EFO_0004278
rs957788	2011-01-06	21079607	Wang K	2010-11-16	Mol Psychiatry	http://europepmc.org/abstract/MED/21079607	A genome-wide association study on common SNPs and rare CNVs in anorexia nervosa.	Anorexia nervosa	1,033 European ancestry cases, 3,733 European ancestry controls	NA	13q33.3	13	107604872	FAM155A	FAM155A	NA	NA	728215	NA	NA	rs957788-?		exm-rs957788	0	957788	intron	0	0.31	8e-06	5.09691		NA		Illumina [~598,000]	N	anorexia nervosa	http://www.ebi.ac.uk/efo/EFO_0004215
rs9574565	2009-12-28	20023658	Mangold E	2009-12-20	Nat Genet	http://europepmc.org/abstract/MED/20023658	Genome-wide association study identifies two susceptibility loci for nonsyndromic cleft lip with or without cleft palate.	Orofacial clefts	399 European ancestry cases, 1,318 European ancestry controls	655 European ancestry triads	13q31.1	13	80094739	SPRY2	LINC01080 - SPRY2	101515984	10253		68076	241237	rs9574565-C		exm-rs9574565	0	9574565	intergenic	1	0.74	3e-07	6.52288		1.31	[1.01-1.70]	Illumina [521,288]	N	cleft lip	http://www.ebi.ac.uk/efo/EFO_0003959
rs9574199	2011-01-12	21116278	Furney SJ	2010-11-30	Mol Psychiatry	http://europepmc.org/abstract/MED/21116278	Genome-wide association with MRI atrophy measures as a quantitative trait locus for Alzheimer's disease.	Total ventricular volume	Up to 434 European ancestry MCI cases, 245 European ancestry AD cases, 284 European ancestry controls	NA	13q22.3	13	78234779	EDNRB, POU4F1	RNF219-AS1	NA	NA	100874222	NA	NA	rs9574199-?		exm-rs9574199	0	9574199	intron	0	NR	7e-06	5.1549		0.0041	[NR] (unit increase (interaction))	Illumina [488,911]	N	Alzheimers disease	http://www.ebi.ac.uk/efo/EFO_0000249
rs9572423	2010-03-02	20125088	Shi J	2010-02-02	Mol Psychiatry	http://europepmc.org/abstract/MED/20125088	Genome-wide association study of recurrent early-onset major depressive disorder.	Major depressive disorder	1,020 European ancestry cases, 1,636 European ancestry controls	NA	13q21.33	13	70272071	intergenic	ATXN8OS - MTCL1P1	6315	100288130		132318	651588	rs9572423-G		exm-rs9572423	0	9572423	intergenic	1	0.88	9e-06	5.04576		1.54		Affymetrix [671,424]	N	unipolar depression	http://www.ebi.ac.uk/efo/EFO_0003761
rs9561329	2010-09-07	20634892	Calboli FC	2010-07-09	PLoS One	http://europepmc.org/abstract/MED/20634892	A genome-wide association study of neuroticism in a population-based sample.	Neuroticism	2,235 European ancestry individuals	NA	13q31.3	13	93358916	GPC6	GPC6	NA	NA	10082	NA	NA	rs9561329-?		exm-rs9561329	0	9561329	intron	0	0.09	1e-07	7	(age interaction)	0.17	[0.11-0.23] (unit decrease)	Affymetrix [1,705,237] (imputed)	N	neurotic disorder	http://www.ebi.ac.uk/efo/EFO_0004257
rs9556711	2011-05-28	21529783	Heath AC	2011-04-27	Biol Psychiatry	http://europepmc.org/abstract/MED/21529783	A quantitative-trait genome-wide association study of alcoholism risk in the community: findings and implications.	Alcoholism (alcohol use disorder factor score)	2,062 European ancestry alcohol dependence cases, 6,692 European ancestry controls	3,393 European ancestry individuals	13q32.1	13	97364162	MBNL2	MBNL2	NA	NA	10150	NA	NA	rs9556711-G		exm-rs9556711	0	9556711	intron	0	0.08	2e-06	5.69897		0.163	[NR] (unit decrease)	Illumina [~300,000]	N	alcohol dependence	http://www.ebi.ac.uk/efo/EFO_0003829
rs9555810	2014-07-01	21102462	Elks CE	2010-11-21	Nat Genet	http://europepmc.org/abstract/MED/21102462	Thirty new loci for age at menarche identified by a meta-analysis of genome-wide association studies.	Menarche (age at onset)	86,142 European ancestry female individuals, 557 Old Order Amish female individuals, 1,103 Erasmus Rucphen female individuals	Up to 12,813 European ancestry female individuals, 910 Val Borbera female individuals, 348 Orcadian female individuals, 338 Friuli Venezia Giulia female individuals, 322 Carlantino female individuals	13q34	13	111529090	ARHGEF7, C13orf16	TEX29 - SOX1	121793	6656		184843	538509	rs9555810-G		exm-rs9555810	0	9555810	intergenic	1	0.28	6e-08	7.22185		2.3	[1.52-3.08] (week decrease)	Affymetrix & Illumina [~2.5 million] (imputed)	N	age at menarche	http://www.ebi.ac.uk/efo/EFO_0004703
rs9548119	2010-09-11	20707712	Mosing MA	2010-08-01	Twin Res Hum Genet	http://europepmc.org/abstract/MED/20707712	A genome-wide association study of self-rated health.	Self-rated health	6,706 European individuals from 2,585 independent families	NA	13q13.3	13	37957444	intergenic	TRPC4 - HSPD1P9	7223	646910		87642	35203	rs9548119-A		exm-rs9548119	0	9548119	intergenic	1	0.22	9e-06	5.04576		0.03	[NR] (unit increase)	Illumina [2,380,486] (imputed)	N	self rated health	http://www.ebi.ac.uk/efo/EFO_0004778
rs9546711	2011-04-07	21347282	Lettre G	2011-02-10	PLoS Genet	http://europepmc.org/abstract/MED/21347282	Genome-wide association study of coronary heart disease and its risk factors in 8,090 African Americans: the NHLBI CARe Project.	Coronary heart disease	260 African American cases, 5,053 African American controls	621 African American cases, 1,629 African American controls	13q31.1	13	84480131	intergenic	LINC00333	NA	NA	100874128	NA	NA	rs9546711-A		exm-rs9546711	0	9546711		0	0.42	2e-06	5.69897		1.66	[1.35-2.04]	Affymetrix [~2.74 million] (imputed)	N	coronary heart disease	http://www.ebi.ac.uk/efo/EFO_0001645
rs9543325		25086665	Wolpin BM	2014-08-03	Nat Genet	http://europepmc.org/abstract/MED/25086665	Genome-wide association study identifies multiple susceptibility loci for pancreatic cancer.	Pancreatic cancer	1,582 European ancestry cases, 5,203 European ancestry controls	6,101 European ancestry cases, 9,194 European ancestry controls	13q22.1	13	73342491	KLF12, KLF5	RNY1P8 - MARK2P12	100873807	100421565		115231	65298	rs9543325-?		exm-rs9543325	0	9543325	intergenic	1	NR	4e-14	13.3979		1.23	[1.18-1.30]	Illumina [608,202]	N	pancreatic carcinoma	http://www.ebi.ac.uk/efo/EFO_0002618
rs9536591	2008-11-25	17434096	Matarin M	2007-05-06	Lancet Neurol	http://europepmc.org/abstract/MED/17434096	A genome-wide genotyping study in patients with ischaemic stroke: initial analysis and data release.	Stroke	259 European ancestry cases, 269 European ancestry controls	NA	13q14.3	13	54006952	intergenic	LINC00558 - LINC00458	100861552	100507428		130833	117372	rs9536591-?		exm-rs9536591	0	9536591	intergenic	1	0.1	6e-06	5.22185		1.92	[1.41-2.63]	Illumina[408,803]	N	stroke	http://www.ebi.ac.uk/efo/EFO_0000712
rs9533090	2014-07-20	24249740	Zhang L	2013-11-17	Hum Mol Genet	http://europepmc.org/abstract/MED/24249740	Multistage genome-wide association meta-analyses identified two new loci for bone mineral density.	Bone mineral density	5,833 European ancestry females, 2,639 European ancestry males, 784 Han Chinese ancestry females, 763 Han Chinese ancestry males, 712 African American females, 409 Hispanic females	7,010 European ancestry females, 3,772 European ancestry males, 2,980 East Asian ancestry females, 2,159 East Asian ancestry males	13q14.11	13	42377313	AKAP11	FABP3P2 - TNFSF11	56677	8600		7556	185423	rs9533090-?		exm-rs9533090	0	9533090	intergenic	1	NR	3e-07	6.52288	(spine)	NA		Illumina & Affymetrix [5,842,825] (Imputed)	N	bone density	http://www.ebi.ac.uk/efo/EFO_0003923
rs952700	2008-11-25	17903297	Seshadri S	2007-09-19	BMC Med Genet	http://europepmc.org/abstract/MED/17903297	Genetic correlates of brain aging on MRI and cognitive test measures: a genome-wide association and linkage analysis in the Framingham Study.	Volumetric brain MRI	705 European ancestry individuals	NA	11q22.1	11	99715005	CNTN5	CNTN5	NA	NA	53942	NA	NA	rs952700-?		exm-rs952700	0	952700	intron	0	NR	6e-06	5.22185	(AFBV)	NA		Affymetrix[70,897]	N	volumetric brain MRI	http://www.ebi.ac.uk/efo/EFO_0004868
rs9523762	2009-01-16	19010793	Baranzini SE	2008-11-14	Hum Mol Genet	http://europepmc.org/abstract/MED/19010793	Genome-wide association analysis of susceptibility and clinical phenotype in multiple sclerosis.	Multiple sclerosis	978 European ancestry cases, 883 European ancestry controls	NA	13q31.3	13	92679633	GPC5	GPC5	NA	NA	2262	NA	NA	rs9523762-?		exm-rs9523762	0	9523762	intron	0	0.35	1e-06	6		1.36	[NR]	Illumina[551,642]	N	multiple sclerosis	http://www.ebi.ac.uk/efo/EFO_0003885
rs9517320	2011-07-21	20834067	Yashin AI	2010-09-01	Aging (Albany NY)	http://europepmc.org/abstract/MED/20834067	Joint influence of small-effect genetic variants on human longevity.	Longevity	1,173 individuals	NA	13q32.2	13	98474049	STK24	STK24	NA	NA	8428	NA	NA	rs9517320-?		exm-rs9517320	0	9517320	intron	0	NR	1e-06	6	(less than or equal to)	NA		[~550,000]	N	longevity	http://www.ebi.ac.uk/efo/EFO_0004300
rs9512637	2011-05-28	21529783	Heath AC	2011-04-27	Biol Psychiatry	http://europepmc.org/abstract/MED/21529783	A quantitative-trait genome-wide association study of alcoholism risk in the community: findings and implications.	Alcoholism (heaviness of drinking)	2,062 European ancestry alcohol dependence cases, 6,692 European ancestry controls	3,393 European ancestry individuals	13q12.2	13	27346474	intergenic	RASL11A - GTF3A	387496	2971		72707	78070	rs9512637-C		exm-rs9512637	0	9512637	intergenic	1	0.32	1e-07	7		0.105	[NR] (unit decrease)	Illumina [~300,000]	N	alcohol dependence	http://www.ebi.ac.uk/efo/EFO_0003829
rs951005	2010-06-13	20453842	Stahl EA	2010-05-09	Nat Genet	http://europepmc.org/abstract/MED/20453842	Genome-wide association study meta-analysis identifies seven new rheumatoid arthritis risk loci.	Rheumatoid arthritis	5,539 European ancestry cases, 20,169 European ancestry controls	6,768 European ancestry cases, 8,806 European ancestry controls	9p13.3	9	34743684	CCL21		NA	NA		NA	NA	rs951005-A		exm-rs951005	0	951005		NA	0.84	4e-10	9.39794		1.19	[NR]	Affymetrix & Illumina [~2,716,259] (imputed)	N	rheumatoid arthritis	http://www.ebi.ac.uk/efo/EFO_0000685
rs950776	2011-07-20	21658281	Aouizerat BE	2011-06-10	BMC Cardiovasc Disord	http://europepmc.org/abstract/MED/21658281	GWAS for discovery and replication of genetic loci associated with sudden cardiac arrest in patients with coronary artery disease.	Sudden cardiac arrest	88 European ancestry cases, 517 European ancestry controls	NA	15q25.1	15	78633676	CHRNB4	CHRNB4	NA	NA	1143	NA	NA	rs950776-?		exm-rs950776	0	950776	intron	0	0.68	4e-07	6.39794	(Additive)	1.09	[1.06-1.13]	Affymetrix [319,222]	N	sudden cardiac arrest	http://www.ebi.ac.uk/efo/EFO_0004278
rs9507041	2011-08-02	21668797	Agrawal A	2010-11-04	Addict Biol	http://europepmc.org/abstract/MED/21668797	A genome-wide association study of DSM-IV cannabis dependence.	Cannabis dependence	708 African American or European ancestry cases, 2,346 African American or European ancestry controls	NA	13q12.12	13	23170240	intergenic	SGCG	NA	NA	6445	NA	NA	rs9507041-?		exm-rs9507041	0	9507041	intron	0	NR	8e-06	5.09691		1.55	[1.28-1.88]	Illumina [948,142]	N	marijuana dependence	http://www.ebi.ac.uk/efo/EFO_0004218
rs9502893	2010-09-10	20686608	Low SK	2010-07-29	PLoS One	http://europepmc.org/abstract/MED/20686608	Genome-wide association study of pancreatic cancer in Japanese population.	Pancreatic cancer	991 Japanese ancestry cases, 5,209 Japanese ancestry controls	NA	6p25.3	6	1339954	FOXQ1	FOXQ1 - FOXF2	94234	2295		25196	49880	rs9502893-G		exm-rs9502893	0	9502893	intergenic	1	0.35	3e-07	6.52288	(allelic)	1.29	[1.17-1.43]	Illumina [420,236]	N	pancreatic carcinoma	http://www.ebi.ac.uk/efo/EFO_0002618
rs950169		25056061	Ripke S	2014-07-22	Nature	http://europepmc.org/abstract/MED/25056061	Biological insights from 108 schizophrenia-associated genetic loci.	Schizophrenia	32,405 European ancestry cases, 42,221 European ancestry controls, 1,235 European ancestry cases and 1,235 European ancestry controls from 1235 parent-offspring trios, 1,836 East Asian ancestry cases, 3,383 East Asian ancestry controls	1,513 European ancestry cases, 66,236 European ancestry controls	15q25.2	15	84037709	ADAMTSL3, GOLGA6L4, ZSCAN2	ADAMTSL3	NA	NA	57188	NA	NA	rs950169-C		exm-rs950169	0	950169	STOP-GAIN	0	0.743	2e-11	10.699		1.08342	[1.06-1.11]	Affymetrix & Illumina [9,005,918] (imputed)	N	schizophrenia	http://www.ebi.ac.uk/efo/EFO_0000692
rs950063	2009-04-01	19247474	Caporaso N	2009-02-27	PLoS One	http://europepmc.org/abstract/MED/19247474	Genome-wide and candidate gene association study of cigarette smoking behaviors.	Smoking behavior	2,617 European ancestry smokers, 1,725 European ancestry controls	NA	4q28.1	4	125510764	intergenic	MIR2054 - NUPL1P1	100302267	100289295		3457	170744	rs950063-?		exm-rs950063	0	950063	intergenic	1	0.39	9e-06	5.04576	(SMKDU)	0.08	[NR] (fewer years)	Illumina [~518,000]	N	smoking behavior	http://www.ebi.ac.uk/efo/EFO_0004318
rs9500256	2010-03-30	20208534	Rothenberg ME	2010-03-07	Nat Genet	http://europepmc.org/abstract/MED/20208534	Common variants at 5q22 associate with pediatric eosinophilic esophagitis.	Eosinophilic esophagitis (pediatric)	181 European ancestry cases, 1,974 European ancestry controls	170 European ancestry cases, 1,130 European ancestry controls	6p11.2	6	57982677	NR	GAPDHP15 - RBBP4P4	642317	727842		14017	137067	rs9500256-?		exm-rs9500256	0	9500256	intergenic	1	0.58	5e-06	5.30103		2.04	[1.52-2.70]	Illumina [~550,000]	N	eosinophilic esophagitis	http://www.ebi.ac.uk/efo/EFO_0004232
rs9494145		25372704	Mtatiro SN	2014-11-05	PLoS One	http://europepmc.org/abstract/MED/25372704	Genome wide association study of fetal hemoglobin in sickle cell anemia in Tanzania.	Fetal hemoglobin levels in sickle cell anemia	1,213 Tanzanian ancestry cases	321 Afro-Caribbean and Sub-Saharan African cases	6q23.3	6	135111414	HBS1L, HMIP, MYB	MIR3662 - MYB	100500880	4602		131982	69901	rs9494145-?		exm-rs9494145	0	9494145	intergenic	1	0.05	2e-10	9.69897		0.23	[NR] (unit increase)	Illumina [15,153,765] (Imputed)	N	fetal hemoglobin measurement, sickle cell anemia	http://www.ebi.ac.uk/efo/EFO_0004576, http://www.orpha.net/ORDO/Orphanet_232
rs9491696	2010-11-17	20935629	Heid IM	2010-10-10	Nat Genet	http://europepmc.org/abstract/MED/20935629	Meta-analysis identifies 13 new loci associated with waist-hip ratio and reveals sexual dimorphism in the genetic basis of fat distribution.	Waist-hip ratio	Up to 77,167 European ancestry individuals	Up to 113,636 European ancestry individuals	6q22.33	6	127131494	RSPO3	RSPO3	NA	NA	84870	NA	NA	rs9491696-G		exm-rs9491696	0	9491696	intron	0	0.48	2e-40	39.699		0.04	[NR] (unit increase)	Affymetrix, Illumina & Perlegen [up to 2,850,269](imputed)	N	waist-hip ratio	http://www.ebi.ac.uk/efo/EFO_0004343
rs9491640	2009-01-06	19023125	Potkin SG	2008-11-20	Schizophr Bull	http://europepmc.org/abstract/MED/19023125	A genome-wide association study of schizophrenia using brain activation as a quantitative phenotype.	Brain imaging in schizophrenia (interaction)	46 European ancestry cases, 60 European ancestry controls, 18 cases, 14 controls	NA	6q16.1	6	98471388	POU3F2	EIF4EBP2P3 - POU3F2	100190924	5454		291548	363316	rs9491640-?		exm-rs9491640	0	9491640	intergenic	1	0.06	9e-06	5.04576		NA		Illumina [302,783]	N	brain measurement, schizophrenia	http://www.ebi.ac.uk/efo/EFO_0004464, http://www.ebi.ac.uk/efo/EFO_0000692
rs9491140	2010-09-07	20634892	Calboli FC	2010-07-09	PLoS One	http://europepmc.org/abstract/MED/20634892	A genome-wide association study of neuroticism in a population-based sample.	Neuroticism	2,235 European ancestry individuals	NA	6q22.31	6	124370091	NKAIN2	NKAIN2	NA	NA	154215	NA	NA	rs9491140-?		exm-rs9491140	0	9491140	intron	0	0.33	3e-07	6.52288	(main effect)	0.91	[0.56-1.26] (unit decrease)	Affymetrix [1,705,237] (imputed)	N	neurotic disorder	http://www.ebi.ac.uk/efo/EFO_0004257
rs9487094	2008-11-25	18391951	Gudbjartsson DF	2008-04-06	Nat Genet	http://europepmc.org/abstract/MED/18391951	Many sequence variants affecting diversity of adult human height.	Height	30,968 European ancestry individuals	8,541 European ancestry individuals	6q21	6	109420812	CD164, MNICAL1, PPIL6, SMPD2, ZBTB24	PPIL6	NA	NA	285755	NA	NA	rs9487094-G		exm-rs9487094	0	9487094	intron	0	0.69	4e-06	5.39794		4.7	[2.74-6.66] (% s.d. taller)	Illumina and Affymetrix[up to 304,226]	N	body height	http://www.ebi.ac.uk/efo/EFO_0004339
rs9483788	2009-11-03	19862010	Ganesh SK	2009-10-11	Nat Genet	http://europepmc.org/abstract/MED/19862010	Multiple loci influence erythrocyte phenotypes in the CHARGE Consortium.	Other erythrocyte phenotypes	24,167 European ancestry individuals	9,456 European ancestry individuals	6q23.3	6	135114363	MYB, HBS1L	MIR3662 - MYB	100500880	4602		134931	66952	rs9483788-G		exm-rs9483788	0	9483788	intergenic	1	NR	1e-47	47	(RBC)	0	[0.012-0.016] (1 M cells/mm^3 increase)	Affymetrix & Illumina [~2.5 million](imputed)	N	erythrocyte count, mean corpuscular hemoglobin concentration	http://www.ebi.ac.uk/efo/EFO_0004305, http://www.ebi.ac.uk/efo/EFO_0004528
rs9479482	2010-08-12	20596022	Petukhova L	2010-07-01	Nature	http://europepmc.org/abstract/MED/20596022	Genome-wide association study in alopecia areata implicates both innate and adaptive immunity.	Alopecia areata	Up to 1,054 European ancestry cases, 3,278 European ancestry controls	NA	6q25.1	6	150036876	ULBP3, ULBP6	RAET1M - PHBP1	353094	5246		3310	5610	rs9479482-A		exm-rs9479482	0	9479482	intergenic	1	0.57	4e-19	18.3979		1.65	[1.48-1.83]	Illumina [463,301]	N	alopecia areata	http://www.ebi.ac.uk/efo/EFO_0004192
rs947583	2010-07-30	20558539	Kestenbaum B	2010-06-17	J Am Soc Nephrol	http://europepmc.org/abstract/MED/20558539	Common genetic variants associate with serum phosphorus concentration.	Phosphorus levels	16,264 European ancestry individuals	5,444 individuals	6q23.3	6	135812521	PDE7B	HMGB1P17 - PDE7B	100419974	27115		175808	39175	rs947583-C		exm-rs947583	0	947583	intergenic	1	0.29	3e-12	11.5229		0.04	[NR] (mg/dl increase)	Affymetrix & Illumina [~2.5 million] (imputed)	N	phosphorus measurement	http://www.ebi.ac.uk/efo/EFO_0004861
rs947474	2014-08-05	24390342	Okada Y	2013-12-25	Nature	http://europepmc.org/abstract/MED/24390342	Genetics of rheumatoid arthritis contributes to biology and drug discovery.	Rheumatoid arthritis	up to 14,361 European ancestry cases, up to 42,923 European ancestry controls, up to 4,873 East Asian ancestry cases, up to 17,642 East Asian ancestry controls	up to 3,775 European ancestry cases, up to 5,801 European ancestry controls, up to 6,871 East Asian ancestry cases, up to 6,392 East Asian ancestry controls	10p15.1	10	6348488	PRKCQ	LOC399716	NA	NA	399716	NA	NA	rs947474-A		exm-rs947474	0	947474	nearGene-5	0	0.81	3e-10	9.52288	(EA)	1.12	[1.08-1.16]	Affymetrix & Illumina [up to 9,739,303] (Imputed)	N	rheumatoid arthritis	http://www.ebi.ac.uk/efo/EFO_0000685
rs9473582	2010-03-23	20171287	Stein JL	2010-02-17	Neuroimage	http://europepmc.org/abstract/MED/20171287	Voxelwise genome-wide association study (vGWAS).	Brain structure	740 European ancestry individuals	NA	6p12.3	6	49521195	GLYATL3	GLYATL3	NA	NA	389396	NA	NA	rs9473582-?		exm-rs9473582	0	9473582	intron	0	0.4	8e-07	6.09691		NA		Illumina [448,293]	N	brain measurement	http://www.ebi.ac.uk/efo/EFO_0004464
rs9472414		25429064	He M	2014-11-26	Hum Mol Genet	http://europepmc.org/abstract/MED/25429064	Meta-analysis of genome-wide association studies of adult height in East Asians identifies 17 novel loci.	Height	36,227 East Asian ancestry individuals	57,699 East Asian ancestry individuals	6p21.1	6	44978769	RUNX2, SUPT3H	SUPT3H	NA	NA	8464	NA	NA	rs9472414-A		exm-rs9472414	0	9472414	intron	0	0.29	2e-06	5.69897		0.021	[0.0073-0.0347] (unit decrease)	Illumina and Affymetrix [2,704,730] (Imputed)	N	body height	http://www.ebi.ac.uk/efo/EFO_0004339
rs9472155	2011-08-12	21757650	Debette S	2011-07-14	Circ Res	http://europepmc.org/abstract/MED/21757650	Identification of cis- and trans-acting genetic variants explaining up to half the variation in circulating vascular endothelial growth factor levels.	Vascular endothelial growth factor levels	3,527 European ancestry individuals	1,727 European ancestry individuals	6p21.1	6	43929990	MGC45491, VEGF	LINC01512	NA	NA	100132354	NA	NA	rs9472155-T		exm-rs9472155	0	9472155	intron	0	0.22	2e-26	25.699		NA		Affymetrix [2,540,233] (imputed)	N	vascular endothelial growth factor measurement	http://www.ebi.ac.uk/efo/EFO_0004762
rs9472138	2014-10-23	24509480	Mahajan A	2014-02-09	Nat Genet	http://europepmc.org/abstract/MED/24509480	Genome-wide trans-ancestry meta-analysis provides insight into the genetic architecture of type 2 diabetes susceptibility.	Type 2 diabetes	12,171 European ancestry cases, 56,862 European ancestry controls, 6,952 East Asian ancestry cases, 11,865 East Asian ancestry controls, 5,561 South Asian ancestry cases, 14,458 South Asian ancestry controls, 1,804 Mexican ancestry cases, 779 Mexican ancestry controls	21,491 European ancestry cases, 55,647 European ancestry controls	6p21.1	6	43844025	VEGFA	VEGFA - LINC01512	7422	100132354		57537	47004	rs9472138-T		exm-rs9472138	0	9472138	intergenic	1		2e-07	6.69897		1.06	[1.04-1.08]	Affymetrix & Illumina [2.5 million] (Imputed)	N	type ii diabetes mellitus	http://www.ebi.ac.uk/efo/EFO_0001360
rs947211	2009-12-10	19915576	Satake W	2009-11-15	Nat Genet	http://europepmc.org/abstract/MED/19915576	Genome-wide association study identifies common variants at four loci as genetic risk factors for Parkinson's disease.	Parkinson's disease	988 Japanese ancestry cases, 2,521 Japanese ancestry controls	933 Japanese ancestry cases, 15,753 Japanese ancestry controls	1q32.1	1	205783537	RAB7L1, SLC41A1, NUCKS1, PARK16, PM20D1, SLC45A3	RAB29 - SLC41A1	8934	254428		8050	5556	rs947211-?		exm-rs947211	0	947211	intergenic	1	NR	2e-12	11.699		1.3	[1.21-1.39]	Illumina [435,470]	N	parkinson's disease	http://www.ebi.ac.uk/efo/EFO_0002508
rs9470361	2011-01-06	21076409	Sotoodehnia N	2010-11-14	Nat Genet	http://europepmc.org/abstract/MED/21076409	Common variants in 22 loci are associated with QRS duration and cardiac ventricular conduction.	QRS duration	39,717 European ancestry individuals, 690 Orcadian individuals	7,170 European ancestry individuals	6p21.2	6	36655602	CDKN1A	MIR3925 - PANDAR	100500885	101154753		33089	18020	rs9470361-A		exm-rs9470361	0	9470361	intergenic	1	0.25	3e-27	26.5229		0.87	[0.71-1.03] (ms increase)	Affymetrix & Illumina [~2.5 million] (imputed)	N	heart function measurement	http://www.ebi.ac.uk/efo/EFO_0004311
rs9469578	2010-07-30	20558539	Kestenbaum B	2010-06-17	J Am Soc Nephrol	http://europepmc.org/abstract/MED/20558539	Common genetic variants associate with serum phosphorus concentration.	Phosphorus levels	16,264 European ancestry individuals	5,444 individuals	6p21.31	6	33738702	LEMD2, MLN, ITPR3	IP6K3	NA	NA	117283	NA	NA	rs9469578-T		exm-rs9469578	0	9469578	intron	0	0.08	1e-11	11		0.06	[NR] (mg/dl decrease)	Affymetrix & Illumina [~2.5 million] (imputed)	N	phosphorus measurement	http://www.ebi.ac.uk/efo/EFO_0004861
rs9469300	2012-12-06	22993228	Williams FM	2012-09-19	Ann Rheum Dis	http://europepmc.org/abstract/MED/22993228	Novel genetic variants associated with lumbar disc degeneration in northern Europeans: a meta-analysis of 4600 subjects.	Disc degeneration (lumbar)	4,683 European ancestry individuals	NA	6p21.32	6	32892975	intergenic	LOC100294145	NA	NA	100294145	NA	NA	rs9469300-A		exm-rs9469300	0	9469300	nearGene-5	0	0.1	1e-07	7		0.19	[0.12-0.26] (unit increase)	Affymetrix & Illumina [2,552,511] (imputed)	N	lumbar disc degeneration	http://www.ebi.ac.uk/efo/EFO_0004994
rs9469220	2013-02-06	23146381	Levin AM	2012-11-10	J Allergy Clin Immunol	http://europepmc.org/abstract/MED/23146381	A meta-analysis of genome-wide association studies for serum total IgE in diverse study populations.	IgE levels	2,469 African American individuals, 259 Latino individuals, 1,564 European ancestry individuals	2,961 African American individuals, 1,477 Latino individuals, 649 European ancestry individuals, 680 Hutterite individuals	6p21.32	6	32690533	HLA-DQB1	HLA-DQB1 - MTCO3P1	3119	404026		23843	15612	rs9469220-G		exm-rs9469220	0	9469220	intergenic	1	NR	2e-07	6.69897		0.09	[0.05-0.12] (unit decrease)	Affymetrix and Illumina [NR] (imputed)	N	serum IgE measurement	http://www.ebi.ac.uk/efo/EFO_0004579
rs9468925	2010-06-22	20526339	Quan C	2010-06-06	Nat Genet	http://europepmc.org/abstract/MED/20526339	Genome-wide association study for vitiligo identifies susceptibility loci at 6q27 and the MHC.	Vitiligo	1,117 Han Chinese ancestry cases, 1,429 Han Chinese ancestry controls	6,623 East Asian ancestry cases, 10,740 East Asian ancestry controls	6p21.33	6	31291060	HLA	WASF5P - HLA-B	387122	3106		1895	62809	rs9468925-?		exm-rs9468925	0	9468925	intergenic	1	0.617	2e-33	32.699		1.35	[1.28-1.41]	Illumina [493,909]	N	vitiligo	http://www.ebi.ac.uk/efo/EFO_0004208
rs9468811	2013-06-14	23382691	Lauc G	2013-01-31	PLoS Genet	http://europepmc.org/abstract/MED/23382691	Loci associated with N-glycosylation of human immunoglobulin G show pleiotropy with autoimmune diseases and haematological cancers.	IgG glycosylation	2,247 European ancestry individuals	NA	6p21.33	6	30698892	NR	RPL7P4 - MDC1	100133037	9656		1355	916	rs9468811-C		exm-rs9468811	0	9468811	intergenic	1	0.937641	2e-06	5.69897	(IGP75)	0.3304	[0.19-0.47] (unit decrease)	Illumina [~2.5 Million] (Imputed)	N	serum IgG glycosylation measurement	http://www.ebi.ac.uk/efo/EFO_0005193
rs9466056	2013-04-11	22504420	Estrada K	2012-04-15	Nat Genet	http://europepmc.org/abstract/MED/22504420	Genome-wide meta-analysis identifies 56 bone mineral density loci and reveals 14 loci associated with risk of fracture.	Bone mineral density	Up to 32,961 European and East Asian ancestry individuals	Up to 50,933 European and East Asian ancestry individuals	6p22.3	6	21384382	CDKAL1	RPL36AP25 - LINC00581	100271331	100874531		661813	101679	rs9466056-A		exm-rs9466056	0	9466056	intergenic	1	0.38	3e-13	12.5229	(FNBMD)	0.04	[NR] (unit decrease)	Affymetrix & Illumina [~2.5 million] (imputed)	N	bone density	http://www.ebi.ac.uk/efo/EFO_0003923
rs9465871	2008-11-25	17554300	WTCCC	2007-06-07	Nature	http://europepmc.org/abstract/MED/17554300	Genome-wide association study of 14,000 cases of seven common diseases and 3,000 shared controls.	Type 2 diabetes	1,924 European ancestry cases, 2,938 European ancestry controls	(see Zeggini 2007)	6p22.3	6	20717024	CDKAL1	CDKAL1	NA	NA	54901	NA	NA	rs9465871-C		exm-rs9465871	0	9465871	intron	0	0.18	3e-07	6.52288		1.18	[1.04-1.34]	Affymetrix[469,557]	N	type ii diabetes mellitus	http://www.ebi.ac.uk/efo/EFO_0001360
rs944289	2009-02-28	19198613	Gudmundsson J	2009-02-06	Nat Genet	http://europepmc.org/abstract/MED/19198613	Common variants on 9q22.33 and 14q13.3 predispose to thyroid cancer in European populations.	Thyroid cancer	192 European ancestry cases, 37,196 European ancestry controls	432 European ancestry cases, 1,727 European ancestry controls	14q13.3	14	36180040	NKX2-1	PTCSC3 - MBIP	100886964	51562		3389	118518	rs944289-T		exm-rs944289	0	944289	intergenic	1	0.57	2e-09	8.69897		1.37	[1.24-1.52]	Illumina [304,083]	N	thyroid carcinoma	http://www.ebi.ac.uk/efo/EFO_0002892
rs944260	2011-07-20	21658281	Aouizerat BE	2011-06-10	BMC Cardiovasc Disord	http://europepmc.org/abstract/MED/21658281	GWAS for discovery and replication of genetic loci associated with sudden cardiac arrest in patients with coronary artery disease.	Sudden cardiac arrest	88 European ancestry cases, 517 European ancestry controls	NA	20q13.33	20	61668355	CDH4	CDH4	NA	NA	1002	NA	NA	rs944260-?		exm-rs944260	0	944260	intron	0	0.24	2e-06	5.69897	(Additive)	1.1	[1.06-1.14]	Affymetrix [319,222]	N	sudden cardiac arrest	http://www.ebi.ac.uk/efo/EFO_0004278
rs9442235	2012-11-08	19734545	Need AC	2009-09-04	Hum Mol Genet	http://europepmc.org/abstract/MED/19734545	A genome-wide study of common SNPs and CNVs in cognitive performance in the CANTAB.	Cognitive performance	Up to 1,295 individuals	NA	1p36.13	1	16066862	FAM131C	FAM131C	NA	NA	348487	NA	NA	rs9442235-?		exm-rs9442235	0	9442235	intron	0	0.4154	6e-06	5.22185	(PC1)	NA		Illumina [475,971]	N	neuropsychological test	http://www.ebi.ac.uk/efo/EFO_0003926
rs943080	2013-07-31	23455636	Fritsche LG	2013-03-03	Nat Genet	http://europepmc.org/abstract/MED/23455636	Seven new loci associated with age-related macular degeneration.	Age-related macular degeneration	6,713 European ancestry cases, 48,402 European ancestry contols, 110 Southern Indian ancestry cases, 119 Southern Indian ancestry controls, 827 Japanese ancestry cases, 3,323 Japanese ancestry controls	9,070 European ancestry cases, 7,683 European ancestry contols, 461 East Asian ancestry cases, 547 East Asian ancestry controls	6p21.1	6	43858890	VEGFA	VEGFA - LINC01512	7422	100132354		72402	32139	rs943080-T		exm-rs943080	0	943080	intergenic	1	0.51	9e-16	15.0458		1.15	[1.12-1.18]	Illumina & Affymetrix [2,442,884] (Imputed)	N	age-related macular degeneration	http://www.ebi.ac.uk/efo/EFO_0001365
rs943072	2011-03-29	21297633	Anderson CA	2011-02-06	Nat Genet	http://europepmc.org/abstract/MED/21297633	Meta-analysis identifies 29 additional ulcerative colitis risk loci, increasing the number of confirmed associations to 47.	Ulcerative colitis	6,687 European ancestry cases, 19,718 European ancestry controls	9,628 European ancestry cases, 12,917 European ancestry controls	6p21.1	6	43828231	intergenic	VEGFA - LINC01512	7422	100132354		41743	62798	rs943072-G		exm-rs943072	0	943072	intergenic	1	0.09	2e-10	9.69897		1.15	[1.08-1.23]	Affymetrix & Illumina [~1.1 million] (imputed)	N	ulcerative colitis	http://www.ebi.ac.uk/efo/EFO_0000729
rs9427573	2011-08-02	21668797	Agrawal A	2010-11-04	Addict Biol	http://europepmc.org/abstract/MED/21668797	A genome-wide association study of DSM-IV cannabis dependence.	Cannabis dependence	708 African American or European ancestry cases, 2,346 African American or European ancestry controls	NA	1q31.2	1	193026083	UCHL5	UCHL5	NA	NA	51377	NA	NA	rs9427573-?		exm-rs9427573	0	9427573	intron	0	NR	5e-06	5.30103		2.56	[1.71-3.82]	Illumina [948,142]	N	marijuana dependence	http://www.ebi.ac.uk/efo/EFO_0004218
rs9419788	2011-04-07	21368711	Alliey-Rodriguez N	2011-03-02	Psychiatr Genet	http://europepmc.org/abstract/MED/21368711	Genome-wide association study of personality traits in bipolar patients.	Personality traits in bipolar disorder	1,951 European ancestry cases	NA	10q23.33	10	94253948	PLCE1	PLCE1	NA	NA	51196	NA	NA	rs9419788-?		exm-rs9419788	0	9419788	intron	0	0.354	4e-08	7.39794	(TCI-ST1)	NA		Affymetrix [702,866]	N	bipolar disorder, personality trait	http://www.ebi.ac.uk/efo/EFO_0000289, http://www.ebi.ac.uk/efo/EFO_0004365
rs941823	2013-02-12	23128233	Jostins L	2012-11-01	Nature	http://europepmc.org/abstract/MED/23128233	Host-microbe interactions have shaped the genetic architecture of inflammatory bowel disease.	Inflammatory bowel disease	12,924 European ancestry cases, 21,442 European ancestry controls	25,683 European ancestry cases, 17,015 European ancestry controls	13q14.11	13	40439840	intergenic	LINC00598	NA	NA	646982	NA	NA	rs941823-C		exm-rs941823	0	941823	intron	0	0.758	2e-14	13.699		1.071	[1.036-1.107]	Affymetrix & Illumina [1.23 million](imputed)	N	inflammatory bowel disease	http://www.ebi.ac.uk/efo/EFO_0003767
rs941184	2009-02-26	19165232	Otowa T	2009-01-23	J Hum Genet	http://europepmc.org/abstract/MED/19165232	Genome-wide association study of panic disorder in the Japanese population.	Panic disorder	200 Japanese ancestry cases, 200 Japanese ancestry controls	NA	12q13.13	12	53720374	CALCOCO1	CALCOCO1	NA	NA	57658	NA	NA	rs941184-?		exm-rs941184	0	941184	intron	0	0.03	3e-07	6.52288		NA		Affymetrix [253,903]	N	panic disorder	http://www.ebi.ac.uk/efo/EFO_0004262
rs9402686	2015-06-11	25096241	Keller MF	2014-08-05	Hum Mol Genet	http://europepmc.org/abstract/MED/25096241	Trans-ethnic meta-analysis of white blood cell phenotypes.	White blood cell count	16,843 Japanese ancestry individuals, 19,509 European ancestry individuals, 16,388 African American individuals	NA	6q23.3	6	135106679	NR	MIR3662 - MYB	100500880	4602		127247	74636	rs9402686-?		exm-rs9402686	0	9402686	intergenic	1	NR	4e-12	11.3979		0.0138	[0.0099-0.0177] (unit decrease)	Illumina [NR] (Imputed)	N	leukocyte count	http://www.ebi.ac.uk/efo/EFO_0004308
rs9402515	2008-11-25	18464913	Melzer D	2008-05-09	PLoS Genet	http://europepmc.org/abstract/MED/18464913	A genome-wide association study identifies protein quantitative trait loci (pQTLs).	Protein quantitative trait loci	1,200 European ancestry individuals	up to 4,590 European ancestry individuals	6q23.2	6	133539207	EYA4	TARID	NA	NA	100507308	NA	NA	rs9402515-?		exm-rs9402515	0	9402515	intron	0	0.09	1e-06	6	(Alpha-2 macroglobulin)	NA		Illumina[496,032]	N	CCL2 measurement, CCL4 measurement, adiponectin measurement, alkaline phosphatase measurement, alpha globulin measurement, alpha macroglobulin measurement, apolipoprotein a 1 measurement, aspartate aminotransferase measurement, c-reactive protein measurement, ferritin measurement, fibrinogen measurement, fructose-bisphosphate aldolase measurement, glycoprotein measurement, hemoglobin measurement,…	http://www.ebi.ac.uk/efo/EFO_0004749, http://www.ebi.ac.uk/efo/EFO_0004751, http://www.ebi.ac.uk/efo/EFO_0004502, http://www.ebi.ac.uk/efo/EFO_0004533, http://www.ebi.ac.uk/efo/EFO_0004813, http://www.ebi.ac.uk/efo/EFO_0004815, http://www.ebi.ac.uk/efo/EFO_0004614, http://www.ebi.ac.uk/efo/EFO_0004736, http://www.ebi.ac.uk/efo/EFO_0004458, http://www.ebi.ac.uk/efo/EFO_0004459, http://www.ebi.ac.u…
rs9400317	2009-09-09	19684573	Ge D	2009-08-16	Nature	http://europepmc.org/abstract/MED/19684573	Genetic variation in IL28B predicts hepatitis C treatment-induced viral clearance.	Response to hepatitis C treatment	871 European ancestry cases, 191 African American cases, 75 Hispanic cases	NA	6q21	6	109686444	AKD2	AK9	NA	NA	221264	NA	NA	rs9400317-?		exm-rs9400317	0	9400317	intron	0	NR	7e-06	5.1549	(combined)	NA		Illumina [565,759]	N	chronic hepatitis C infection	http://www.ebi.ac.uk/efo/EFO_0004220
rs939876	2012-11-13	20125193	Cirulli ET	2010-02-03	Eur J Hum Genet	http://europepmc.org/abstract/MED/20125193	Common genetic variation and performance on standardized cognitive tests.	Cognitive performance	Up to 813 European ancestry individuals, up to 167 East Asian ancestry individuals, up to 7 Hispanic/Latin American individuals, up to 74 South Asian ancestry individuals	NA	12q14.3	12	64858338	TBC1D30	TBC1D30	NA	NA	23329	NA	NA	rs939876-?		exm-rs939876	0	939876	intron	0	NR	2e-06	5.69897	(TrailsB)	NA		Illumina [up to 563,855]	N	neuropsychological test	http://www.ebi.ac.uk/efo/EFO_0003926
rs9398652	2010-09-02	20639392	Eijgelsheim M	2010-07-16	Hum Mol Genet	http://europepmc.org/abstract/MED/20639392	Genome-wide association analysis identifies multiple loci related to resting heart rate.	Resting heart rate	38,991 European ancestry individuals	NA	6q22.31	6	121824888	GJA1	RPL23AP48 - HMGB3P18	728567	644502		144429	33294	rs9398652-A		exm-rs9398652	0	9398652	intergenic	1	0.1	4e-15	14.3979		12.6	[9.54-15.66] (ms decrease)	Affymetrix & Illumina [~2.5 million] (imputed)	N	resting heart rate	http://www.ebi.ac.uk/efo/EFO_0004351
rs939658	2010-10-05	20835236	Hysi PG	2010-09-12	Nat Genet	http://europepmc.org/abstract/MED/20835236	A genome-wide association study for myopia and refractive error identifies a susceptibility locus at 15q25.	Refractive error	4,270 European ancestry individuals	13,414 European ancestry individuals	15q25.1	15	79159527	RASGRF1	RASGRF1 - MIR184	5923	406960		68654	50261	rs939658-G		exm-rs939658	0	939658	intergenic	1	0.52	2e-09	8.69897		0.15	[0.10-0.20] (diopter decrease)	Illumina [~2.2 million] (imputed)	N	Abnormality of refraction	http://purl.obolibrary.org/obo/HP_0000539
rs9395066	2008-11-25	18391951	Gudbjartsson DF	2008-04-06	Nat Genet	http://europepmc.org/abstract/MED/18391951	Many sequence variants affecting diversity of adult human height.	Height	30,968 European ancestry individuals	8,541 European ancestry individuals	6p21.1	6	45127426	RUNX2, SUPT3H	SUPT3H	NA	NA	8464	NA	NA	rs9395066-C		exm-rs9395066	0	9395066	intron	0	0.48	8e-06	5.09691		3.5	[1.93-5.07] (% s.d. taller)	Illumina and Affymetrix[up to 304,226]	N	body height	http://www.ebi.ac.uk/efo/EFO_0004339
rs9394152	2011-07-14	21685187	Siedlinski M	2011-06-16	Thorax	http://europepmc.org/abstract/MED/21685187	Genome-wide association study of smoking behaviours in patients with COPD.	Age at smoking initiation in chronic obstructive pulmonary disease	3,397 European ancestry cases	NA	6p21.32	6	33497705	ZBTB9	ZBTB9 - BAK1	221504	578		40160	74842	rs9394152-T		exm-rs9394152	0	9394152	intergenic	1	0.41	7e-08	7.1549		0.045	(unit increase)	Illumina [~6.3 million] (imputed)	N	chronic obstructive pulmonary disease, smoking initiation	http://www.ebi.ac.uk/efo/EFO_0000341, http://www.ebi.ac.uk/efo/EFO_0005670
rs9390459	2010-03-26	20231535	Smith NL	2010-03-15	Circulation	http://europepmc.org/abstract/MED/20231535	Novel associations of multiple genetic loci with plasma levels of factor VII, factor VIII, and von Willebrand factor: The CHARGE (Cohorts for Heart and Aging Research in Genome Epidemiology) Consortium.	Coagulation factor levels	Up to 23,608 European ancestry individuals	Up to 7,604 European ancestry individuals	6q24.3	6	147359223	STXBP5	STXBP5	NA	NA	134957	NA	NA	rs9390459-A		exm-rs9390459	0	9390459	cds-synon	0	0.442	1e-22	22	(vWF)	4.8	[2.1-7.5] (% decrease)	Affymetrix & Illumina [~2.6 million] (imputed)	N	coagulation factor measurement	http://www.ebi.ac.uk/efo/EFO_0004634
rs9388489	2009-06-01	19430480	Barrett JC	2009-05-10	Nat Genet	http://europepmc.org/abstract/MED/19430480	Genome-wide association study and meta-analysis find that over 40 loci affect risk of type 1 diabetes.	Type 1 diabetes	7,514 cases, 9,045 controls	4,267 cases, 4,670 controls, 4,342 trios from 2,319 families	6q22.32	6	126377573	C6orf173	CENPW	NA	NA	387103	NA	NA	rs9388489-G		exm-rs9388489	0	9388489	intron	0	0.45	4e-13	12.3979		1.17	[1.10-1.24]	Affymetrix & Illumina [841,622] (imputed)	N	type i diabetes mellitus	http://www.ebi.ac.uk/efo/EFO_0001359
rs9386463	2010-03-25	20195514	Pillas D	2010-02-26	PLoS Genet	http://europepmc.org/abstract/MED/20195514	Genome-wide association study reveals multiple loci associated with primary tooth development during infancy.	Primary tooth development (time to first tooth eruption)	5,919 European ancestry related individuals	NA	6q21	6	105646182	intergenic	RPL35P3 - PRDM1	728010	639		343323	440138	rs9386463-G		exm-rs9386463	0	9386463	intergenic	1	0.45	6e-07	6.22185		0.38	[NR] (% variance explained)	Illumina [300,766]	N	odontogenesis	http://purl.obolibrary.org/obo/GO_0042476
rs9380272	2014-07-01	20385819	Chen W	2010-04-12	Proc Natl Acad Sci U S A	http://europepmc.org/abstract/MED/20385819	Genetic variants near TIMP3 and high-density lipoprotein-associated loci influence susceptibility to age-related macular degeneration.	Age-related macular degeneration	2,157 European ancestry cases, 1,150 European ancestry controls	7,892 European ancestry cases, 5,998 European ancestry controls, 678 Japanese ancestry cases, 336 Japanese ancestry controls	6p21.33	6	31938233	C2, CFB	C2, C2-AS1	NA	NA	717, 102060414	NA	NA	rs9380272-A		exm-rs9380272	0	9380272	intron;intron	0	0.012	2e-08	7.69897		4.31	[2.76-6.87]	Illumina [~2.5 million] (imputed)	N	age-related macular degeneration	http://www.ebi.ac.uk/efo/EFO_0001365
rs9378805	2011-01-12	21131588	Slager SL	2010-12-03	Blood	http://europepmc.org/abstract/MED/21131588	Genome-wide association study identifies a novel susceptibility locus at 6p21.3 among familial CLL.	Chronic lymphocytic leukemia	407 European ancestry cases, 296 European ancestry controls	252 European ancestry cases, 965 European ancestry controls	6p25.3	6	417727	NR	IRF4 - EXOC2	3662	55770		6284	67409	rs9378805-C		exm-rs9378805	0	9378805	intergenic	1	0.49	2e-06	5.69897		1.38	[1.20-1.58]	Affymetrix [827,777]	N	chronic lymphocytic leukemia	http://www.ebi.ac.uk/efo/EFO_0000095
rs9378688	2011-05-26	21502949	Stein JL	2011-04-19	Mol Psychiatry	http://europepmc.org/abstract/MED/21502949	Discovery and replication of dopamine-related gene effects on caudate volume in young and elderly populations (N=1198) using genome-wide search.	Caudate nucleus volume	734 European ancestry individuals	464 European ancestry individuals	6p25.3	6	2235399	GMDS	GMDS	NA	NA	2762	NA	NA	rs9378688-A		exm-rs9378688	0	9378688	intron	0	0.12	6e-06	5.22185	(Left caudate)	154.2	[87.56-220.84] (mm3 decrease)	Illumina [520,459]	N	brain measurement	http://www.ebi.ac.uk/efo/EFO_0004464
rs9377619	2012-11-02	20889312	Wang KS	2010-10-01	Schizophr Res	http://europepmc.org/abstract/MED/20889312	A genome-wide meta-analysis identifies novel loci associated with schizophrenia and bipolar disorder.	Bipolar disorder and schizophrenia	651 European ancestry bipolar cases, 1,171 European ancestry schizophrenia cases, 2,412 European ancestry controls	NA	6q16.3	6	104145992	NR	NPM1P10 - HACE1	10837	57531		119133	582101	rs9377619-?		exm-rs9377619	0	9377619	intergenic	1	NR	2e-06	5.69897		1.3421	[NR]	Affymetrix [722,112]	N	mental or behavioural disorder	http://www.ebi.ac.uk/efo/EFO_0000677
rs9376092	2009-12-28	20183929	Nuinoon M	2009-11-19	Hum Genet	http://europepmc.org/abstract/MED/20183929	A genome-wide association identified the common genetic variants influence disease severity in beta0-thalassemia/hemoglobin E.	Beta thalassemia/hemoglobin E disease	235 Thai-Chinese ancestry mild cases, 383 Thai-Chinese ancestry severe cases	52 Indonesian ancestry mild cases, 122 Indonesian ancestry severe cases	6q23.3	6	135106006	MYB, HBS1L	MIR3662 - MYB	100500880	4602		126574	75309	rs9376092-?		exm-rs9376092	0	9376092	intergenic	1	0.23	2e-11	10.699		2.91	[2.12-3.99]	Illumina [548,094]	N	hemoglobin E disease	http://www.orpha.net/ORDO/Orphanet_2133
rs9376090	2014-05-12	24097068	Willer CJ	2013-10-06	Nat Genet	http://europepmc.org/abstract/MED/24097068	Discovery and refinement of loci associated with lipid levels.	Cholesterol, total	94,595 European ancestry individuals	93,982 European ancestry individuals	6q23.3	6	135090090	HBS1L	MIR3662 - MYB	100500880	4602		110658	91225	rs9376090-C		exm-rs9376090	0	9376090	intergenic	1	0.28	3e-09	8.52288		0.025	[NR] (unit decrease)	NR (Imputed)	N	total cholesterol measurement	http://www.ebi.ac.uk/efo/EFO_0004574
rs9374080	2009-11-03	19862010	Ganesh SK	2009-10-11	Nat Genet	http://europepmc.org/abstract/MED/19862010	Multiple loci influence erythrocyte phenotypes in the CHARGE Consortium.	Mean corpuscular volume	24,167 European ancestry individuals	9,456 European ancestry individuals	6q21	6	109295217	CD164	CCDC162P	NA	NA	221262	NA	NA	rs9374080-C		exm-rs9374080	0	9374080	intron	0	NR	4e-10	9.39794		0	[0.002-0.003] (fl decrease)	Affymetrix & Illumina [~2.5 million](imputed)	N	mean corpuscular volume	http://www.ebi.ac.uk/efo/EFO_0004526
rs9373523	2010-09-16	20694014	Thye T	2010-08-08	Nat Genet	http://europepmc.org/abstract/MED/20694014	Genome-wide association analyses identifies a susceptibility locus for tuberculosis on chromosome 18q11.2.	Tuberculosis	2,237 Sub-Saharan African ancestry cases, 3,122 Sub-Saharan African ancestry controls	1,462 Sub-Saharan African ancestry cases, 4,604 Sub-Saharan African ancestry controls	6q24.3	6	147379997	NR	STXBP5	NA	NA	134957	NA	NA	rs9373523-?		exm-rs9373523	0	9373523	intron	0	0.81	1e-06	6		1.3	[1.11-1.43]	Affymetrix [>333,754] (imputed)	N	tuberculosis	http://www.orpha.net/ORDO/Orphanet_3389
rs9373124	2011-07-21	21738478	Okada Y	2011-06-30	PLoS Genet	http://europepmc.org/abstract/MED/21738478	Identification of nine novel loci associated with white blood cell subtypes in a Japanese population.	White blood cell types	8,794 Japanese ancestry individuals	5,998 Japanese ancestry individuals	6q23.3	6	135102071	MYB, HBS1L	MIR3662 - MYB	100500880	4602		122639	79244	rs9373124-T		exm-rs9373124	0	9373124	intergenic	1	0.65	1e-10	10	(eosinophil count)	0.08	[0.06-0.10] (unit increase)	Illumina [2,178,645] (imputed)	N	leukocyte count	http://www.ebi.ac.uk/efo/EFO_0004308
rs9369640	2014-07-23	24262325	Dichgans M	2013-11-21	Stroke	http://europepmc.org/abstract/MED/24262325	Shared genetic susceptibility to ischemic stroke and coronary artery disease: a genome-wide analysis of common variants.	Coronary artery disease	33,398 cases, 75,726 controls	NA	6p24.1	6	12901209	PHACTR1	PHACTR1	NA	NA	221692	NA	NA	rs9369640-C		exm-rs9369640	0	9369640	intron	0	NR	3e-11	10.5229		1.0989	[1.08-1.14]	Illumina [575,000] (imputed)	N	coronary heart disease	http://www.ebi.ac.uk/efo/EFO_0001645
rs9368699	2010-01-19	20041166	Fellay J	2009-12-24	PLoS Genet	http://europepmc.org/abstract/MED/20041166	Common genetic variation and the control of HIV-1 in humans.	HIV-1 control	2,362 European ancestry cases	NA	6p21.33	6	31834764	SNORD52	C6orf48, SNORD48	NA	NA	50854, 26801	NA	NA	rs9368699-?		exm-rs9368699	0	9368699	nearGene-5;nearGene-5	0	NR	5e-08	7.30103	(progression)	NA		Illumina [NR]	N	HIV-1 infection	http://www.ebi.ac.uk/efo/EFO_0000180
rs9367630	2010-01-19	20041166	Fellay J	2009-12-24	PLoS Genet	http://europepmc.org/abstract/MED/20041166	Common genetic variation and the control of HIV-1 in humans.	HIV-1 control	2,362 European ancestry cases	NA	6p12.1	6	55283305	HCRTR2	HCRTR2 - GFRAL	3062	389400		684	44165	rs9367630-?		exm-rs9367630	0	9367630	intergenic	1	NR	1e-07	7	(progression)	NA		Illumina [NR]	N	HIV-1 infection	http://www.ebi.ac.uk/efo/EFO_0000180
rs9360921	2012-10-24	20881960	Lango Allen H	2010-09-29	Nature	http://europepmc.org/abstract/MED/20881960	Hundreds of variants clustered in genomic loci and biological pathways affect human height.	Height	133,653 European ancestry individuals	50,074 European ancestry individuals	6q14.1	6	75555926	SENP6	RPL26P20 - SENP6	100271191	26054		55784	45954	rs9360921-T		exm-rs9360921	0	9360921	intergenic	1	0.89	3e-13	12.5229		0.042	[NR] (unit decrease)	Affymetrix, Illumina [2,834,208] (imputed)	N	body height	http://www.ebi.ac.uk/efo/EFO_0004339
rs9357271	2011-08-15	21779176	Winkelmann J	2011-07-14	PLoS Genet	http://europepmc.org/abstract/MED/21779176	Genome-wide association study identifies novel restless legs syndrome susceptibility loci on 2p14 and 16q12.1.	Restless legs syndrome	922 European ancestry cases, 1,526 European ancestry controls	3,935 European ancestry cases, 5,754 European ancestry controls	6p21.2	6	38398097	BTBD9	BTBD9	NA	NA	114781	NA	NA	rs9357271-T		exm-rs9357271	0	9357271	intron	0	0.76	8e-22	21.0969		1.47	[1.35-1.47]	Affymetrix [301,406]	N	restless legs syndrome	http://www.ebi.ac.uk/efo/EFO_0004270
rs9357155	2011-04-12	21399633	Gharavi AG	2011-03-13	Nat Genet	http://europepmc.org/abstract/MED/21399633	Genome-wide association study identifies susceptibility loci for IgA nephropathy.	Nephropathy	1,194 Han Chinese ancestry cases, 902 Han Chinese ancestry controls	712 Han Chinese ancestry cases, 748 Han Chinese ancestry controls, 1,238 European ancestry cases, 1,172 European ancestry controls	6p21.32	6	32842071	PSMB8, PSMB9, TAP1, TAP2	PSMB8	NA	NA	5696	NA	NA	rs9357155-?		exm-rs9357155	0	9357155	intron	0	0.87 (EA)	2e-12	11.699		1.41	[NR]	Illumina [498,322]	N	kidney disease	http://www.ebi.ac.uk/efo/EFO_0003086
rs9354308	2008-12-24	19043545	Gieger C	2008-11-28	PLoS Genet	http://europepmc.org/abstract/MED/19043545	Genetics meets metabolomics: a genome-wide association study of metabolite profiles in human serum.	Metabolite levels	284 European ancestry male individuals	NA	6q12	6	65855460	intergenic	ADH5P4 - NUFIP1P	642443	89761		17392	236015	rs9354308-?		exm-rs9354308	0	9354308	intergenic	1	0.37	3e-07	6.52288	(serotonin)	NA		Affymetrix[187,454]	N	acylcarnitine measurement, carbohydrate measurement, lipid measurement, lysine measurement, phenylalanine measurement, phospholipid measurement, serotonin measurement, sphingolipid measurement, tyrosine measurement	http://www.ebi.ac.uk/efo/EFO_0005059, http://www.ebi.ac.uk/efo/EFO_0004998, http://www.ebi.ac.uk/efo/EFO_0004529, http://www.ebi.ac.uk/efo/EFO_0005002, http://www.ebi.ac.uk/efo/EFO_0005001, http://www.ebi.ac.uk/efo/EFO_0004639, http://www.ebi.ac.uk/efo/EFO_0004846, http://www.ebi.ac.uk/efo/EFO_0004622, http://www.ebi.ac.uk/efo/EFO_0005058
rs935334	2008-11-25	17903302	Levy D	2007-09-19	BMC Med Genet	http://europepmc.org/abstract/MED/17903302	Framingham Heart Study 100K Project: genome-wide associations for blood pressure and arterial stiffness.	Blood pressure	Up to 1,327 individuals	NA	14q24.3	14	76147335	intergenic	IFT43 - GPATCH2L	112752	55668		63262	4550	rs935334-?		exm-rs935334	0	935334	intergenic	1	NR	3e-06	5.52288	(DBP)	NA		Affymetrix[70,897]	N	blood pressure	http://www.ebi.ac.uk/efo/EFO_0004325
rs9349379		25420145	Debette S	2014-11-24	Nat Genet	http://europepmc.org/abstract/MED/25420145	Common variation in PHACTR1 is associated with susceptibility to cervical artery dissection.	Cervical artery dissection	1,393 European ancestry cases, 14,416 European ancestry controls	659 European ancestry cases, 2,648 European ancestry controls	6p24.1	6	12903725	PHACTR1	PHACTR1	NA	NA	221692	NA	NA	rs9349379-A		exm-rs9349379	0	9349379	intron	0	0.6	1e-11	11		1.3	[1.20-1.39]	Illumina [472,862]	N	cervical artery dissection	http://www.ebi.ac.uk/efo/EFO_1000059
rs9349205	2009-11-03	19862010	Ganesh SK	2009-10-11	Nat Genet	http://europepmc.org/abstract/MED/19862010	Multiple loci influence erythrocyte phenotypes in the CHARGE Consortium.	Mean corpuscular volume	24,167 European ancestry individuals	9,456 European ancestry individuals	6p21.1	6	41957421	BYSL, CCND3	CCND3	NA	NA	896	NA	NA	rs9349205-A		exm-rs9349205	0	9349205	intron	0	NR	1e-31	31		0.01	[0.004-0.006] (fl decrease)	Affymetrix & Illumina [~2.5 million](imputed)	N	mean corpuscular volume	http://www.ebi.ac.uk/efo/EFO_0004526
rs9348876	2012-11-16	22936669	Julia A	2012-08-30	Gut	http://europepmc.org/abstract/MED/22936669	A genome-wide association study on a southern European population identifies a new Crohn's disease susceptibility locus at RBX1-EP300.	Crohn's disease	1,277 European ancestry cases, 1,488 European ancestry controls	1,365 European ancestry cases, 1,396 European ancestry controls	6p21.33	6	31607499	AIF1	NCR3 - UQCRHP1	259197	100130756		14479	3585	rs9348876-T		exm-rs9348876	0	9348876	intergenic	1	0.06	3e-06	5.52288		1.41	[1.22-1.63]	Illumina [508,934]	N	crohn's disease	http://www.ebi.ac.uk/efo/EFO_0000384
rs934734	2014-11-14	24782177	Jiang L	2014-05-01	Arthritis Rheumatol	http://europepmc.org/abstract/MED/24782177	Novel risk loci for rheumatoid arthritis in Han Chinese and congruence with risk variants in Europeans.	Rheumatoid arthritis	952 Han Chinese ancestry cases, 943 Han Chinese ancestry controls	5,539 European ancestry cases, 20,169 European ancestry controls	2p14	2	65368452	SPRED2	SPRED2	NA	NA	200734	NA	NA	rs934734-G		exm-rs934734	0	934734	intron	0		2e-08	7.69897		1.142	[NR]	Affymetrix [1,497,047] (Imputed)	N	rheumatoid arthritis	http://www.ebi.ac.uk/efo/EFO_0000685
rs934299	2008-11-25	17903297	Seshadri S	2007-09-19	BMC Med Genet	http://europepmc.org/abstract/MED/17903297	Genetic correlates of brain aging on MRI and cognitive test measures: a genome-wide association and linkage analysis in the Framingham Study.	Cognitive test performance	694 European ancestry individuals	NA	2q22.1	2	136581370	intergenic	UBBP1 - THSD7B	7315	80731		251368	300778	rs934299-?		exm-rs934299	0	934299	intergenic	1	NR	9e-06	5.04576	(F3)	NA		Affymetrix[70,897]	N	neuropsychological test	http://www.ebi.ac.uk/efo/EFO_0003926
rs933769	2011-05-28	21529783	Heath AC	2011-04-27	Biol Psychiatry	http://europepmc.org/abstract/MED/21529783	A quantitative-trait genome-wide association study of alcoholism risk in the community: findings and implications.	Alcoholism (alcohol dependence factor score)	2,062 European ancestry alcohol dependence cases, 6,692 European ancestry controls	3,393 European ancestry individuals	15q26.2	15	95509513	intergenic	LINC00924 - NR2F2-AS1	145820	644192		1666	756873	rs933769-T		exm-rs933769	0	933769	intergenic	1	0.19	7e-06	5.1549		0.097	[NR] (unit decrease)	Illumina [~300,000]	N	alcohol dependence	http://www.ebi.ac.uk/efo/EFO_0003829
rs933688	2009-04-01	19247474	Caporaso N	2009-02-27	PLoS One	http://europepmc.org/abstract/MED/19247474	Genome-wide and candidate gene association study of cigarette smoking behaviors.	Smoking behavior	2,617 European ancestry smokers, 1,725 European ancestry controls	NA	5q14.3	5	91466931	LOC133789	ARRDC3-AS1 - RAB5CP2	100129716	133789		46216	9480	rs933688-?		exm-rs933688	0	933688	intergenic	1	0.17	6e-06	5.22185	(EVNV)	1.48	[NR]	Illumina [~518,000]	N	smoking behavior	http://www.ebi.ac.uk/efo/EFO_0004318
rs9332739	2012-08-15	22705344	Sobrin L	2012-06-15	Ophthalmology	http://europepmc.org/abstract/MED/22705344	Heritability and genome-wide association study to assess genetic differences between advanced age-related macular degeneration subtypes.	Age-related macular degeneration (GA)	819 European ancestry geographic atrophy cases, 4,134 European ancestry controls	NA	6p21.33	6	31936027	C2	C2, C2-AS1	NA	NA	717, 102060414	NA	NA	rs9332739-?		exm-rs9332739	0	9332739	missense;intron	0	0.955	1e-06	6		2.63	[1.79-3.85]	Affymetrix & Illumina [6,036,699] (imputed)	N	age-related macular degeneration	http://www.ebi.ac.uk/efo/EFO_0001365
rs9326246	2014-07-23	24262325	Dichgans M	2013-11-21	Stroke	http://europepmc.org/abstract/MED/24262325	Shared genetic susceptibility to ischemic stroke and coronary artery disease: a genome-wide analysis of common variants.	Coronary artery disease	33,398 cases, 75,726 controls	NA	11q23.3	11	116741017	APOA1, ZNF259, APO5A	RPL15P15 - BUD13	100128347	84811		790216	7153	rs9326246-C		exm-rs9326246	0	9326246	intergenic	1	NR	3e-07	6.52288		1.15	[1.09-1.21]	Illumina [575,000] (imputed)	N	coronary heart disease	http://www.ebi.ac.uk/efo/EFO_0001645
rs9325032	2008-11-25	17903297	Seshadri S	2007-09-19	BMC Med Genet	http://europepmc.org/abstract/MED/17903297	Genetic correlates of brain aging on MRI and cognitive test measures: a genome-wide association and linkage analysis in the Framingham Study.	Cognitive test performance	694 European ancestry individuals	NA	5q32	5	147035653	intergenic	PPP2R2B	NA	NA	5521	NA	NA	rs9325032-?		exm-rs9325032	0	9325032	intron	0	NR	3e-06	5.52288	(F2)	NA		Affymetrix[70,897]	N	neuropsychological test	http://www.ebi.ac.uk/efo/EFO_0003926
rs932316	2009-01-14	19084217	Benyamin B	2008-12-17	Am J Hum Genet	http://europepmc.org/abstract/MED/19084217	Variants in TF and HFE explain approximately 40% of genetic variation in serum-transferrin levels.	Iron status biomarkers	459 European ancestry twin pairs	NA	6p22.2	6	25640972	SCGN	LRRC16A - SCGN	55604	10590		20442	11229	rs932316-?		exm-rs932316	0	932316	intergenic	1	NR	9e-06	5.04576	(transferrin saturation)	NA		Illumina [315,887]	N	iron biomarker measurement	http://www.ebi.ac.uk/efo/EFO_0004461
rs9321659		25231870	Perry JR	2014-07-23	Nature	http://europepmc.org/abstract/MED/25231870	Parent-of-origin-specific allelic associations among 106 genomic loci for age at menarche.	Menarche (age at onset)	Up to 182,413 European ancestry females	NA	6q16.2	6	99668216	MCHR2, SIM1	PRDM13 - MCHR2	59336	84539		52638	251694	rs9321659-A		exm-rs9321659	0	9321659	intergenic	1	0.13	3e-16	15.5229		0.06	[0.044-0.076] (unit increase)	Illumina & Affymetrix [2,441,815] (imputed)	N	age at menarche	http://www.ebi.ac.uk/efo/EFO_0004703
rs9321453	2011-08-12	21768215	Tin A	2011-07-18	Hum Mol Genet	http://europepmc.org/abstract/MED/21768215	Genome-wide association study for serum urate concentrations and gout among African Americans identifies genomic risk loci and a novel URAT1 loss-of-function allele.	Urate levels	8,651 African American individuals	1,996 African American individuals	6q23.2	6	134452416	intergenic	LINC01010, LOC101928231	NA	NA	154092, 101928231	NA	NA	rs9321453-T		exm-rs9321453	0	9321453	intron;intron	0	0.42	1e-09	9	(AA)	0.14	[NR] (mg/dl increase)	Affymetrix [NR] (imputed)	N	urate measurement	http://www.ebi.ac.uk/efo/EFO_0004531
rs9320598	2013-12-07	23785401	Leone MA	2013-06-13	PLoS One	http://europepmc.org/abstract/MED/23785401	Association of genetic markers with CSF oligoclonal bands in multiple sclerosis patients.	Multiple sclerosis (OCB status)	49 European ancestry OCB negative cases, 513 European ancestry OCB positive cases	200 European ancestry OCB negative cases, 1684 European ancestry OCB positive cases	6q16.1	6	97571204	KIAA1900, MMS22L, C6orf167, KLHL32	LOC101927314	NA	NA	101927314	NA	NA	rs9320598-?		exm-rs9320598	0	9320598	intron	0	0.951	9e-07	6.04576		2.17	[NR]	Illumina [504,967]	N	multiple sclerosis	http://www.ebi.ac.uk/efo/EFO_0003885
rs9319321	2009-02-28	19187332	Kim SH	2009-02-01	Clin Exp Allergy	http://europepmc.org/abstract/MED/19187332	Alpha-T-catenin (CTNNA3) gene was identified as a risk variant for toluene diisocyanate-induced asthma by genome-wide association analysis.	Asthma (toluene diisocyanate-induced)	84 Korean ancestry cases, 263 Korean ancestry controls	NA	13q12.13	13	26841536	intergenic	GPR12 - FGFR1OP2P1	2835	100873883		80751	63952	rs9319321-T		exm-rs9319321	0	9319321	intergenic	1	0.29	3e-06	5.52288		5.2	[2.47-10.92]	Affymetrix [312,978]	N	asthma	http://www.ebi.ac.uk/efo/EFO_0000270
rs9318086	2011-06-17	21640322	Shi Y	2011-06-02	Am J Hum Genet	http://europepmc.org/abstract/MED/21640322	Genetic variants at 13q12.12 are associated with high myopia in the Han Chinese population.	Myopia (pathological)	419 Han Chinese ancestry high myopia cases, 669 Han Chinese ancestry controls	2,803 East Asian ancestry high myopia cases, 5,642 East Asian ancestry controls	13q12.12	13	23858328	C1QTNF9B, C1QTNF9B-AS1, MIPEP	MIPEP	NA	NA	4285	NA	NA	rs9318086-A		exm-rs9318086	0	9318086	intron	0	0.44	2e-16	15.699		1.32	[1.19-1.46]	Illumina [493,947]	N	pathological myopia	http://www.ebi.ac.uk/efo/EFO_0004207
rs9315632	2010-09-13	20694148	Zabaneh D	2010-08-04	PLoS One	http://europepmc.org/abstract/MED/20694148	A genome-wide association study of the metabolic syndrome in Indian Asian men.	Metabolic syndrome	2,554 Indian Asian ancestry individuals	2,240 Indian Asian ancestry individuals	13q13.3	13	38942490	STOML3	ANKRD26P2 - STOML3	646929	161003		6286	23435	rs9315632-?		exm-rs9315632	0	9315632	intergenic	1	0.28	3e-06	5.52288	(WHR)	NA		Illumina [308,011]	N	metabolic syndrome	http://www.ebi.ac.uk/efo/EFO_0000195
rs931555	2011-03-02	21244703	Wang JH	2011-01-18	Genome Med	http://europepmc.org/abstract/MED/21244703	Modeling the cumulative genetic risk for multiple sclerosis from genome-wide association data.	Multiple sclerosis	2,124 cases, 6,720 controls	1,618 cases, 1,988 controls	5p13.2	5	35803475	IL7R	SPEF2	NA	NA	79925	NA	NA	rs931555-?		exm-rs931555	0	931555	intron	0	NR	4e-07	6.39794		1.25	[1.15-1.36]	Affymetrix & Illumina [~2.56 million] (imputed)	N	multiple sclerosis	http://www.ebi.ac.uk/efo/EFO_0003885
rs9315385	2008-11-25	17903306	Newton-Cheh C	2007-09-19	BMC Med Genet	http://europepmc.org/abstract/MED/17903306	Genome-wide association study of electrocardiographic and heart rate variability traits: the Framingham Heart Study.	Heart rate variability traits	747 European ancestry individuals from 307 families	NA	13q13.3	13	36089165	DCAMKL1	DCLK1	NA	NA	9201	NA	NA	rs9315385-?		exm-rs9315385	0	9315385	intron	0	NR	8e-06	5.09691	(total power)	NA		Affymetrix[70,897]	N	heart rate	http://www.ebi.ac.uk/efo/EFO_0004326
rs9315204	2010-05-10	20364137	Yasuno K	2010-04-04	Nat Genet	http://europepmc.org/abstract/MED/20364137	Genome-wide association study of intracranial aneurysm identifies three new risk loci.	Intracranial aneurysm	2,780 European ancestry cases, 12,515 European ancestry controls	3,111 Japanese ancestry cases, 1,666 Japanese ancestry controls	13q13.1	13	33119700	STARD13	STARD13	NA	NA	90627	NA	NA	rs9315204-T		exm-rs9315204	0	9315204	intron	0	0.21	3e-09	8.52288		1.2	[1.13-1.28]	Illumina [831,534] (imputed)	N	brain aneurysm	http://www.ebi.ac.uk/efo/EFO_0003870
rs9314986	2010-06-09	20460270	Garcia-Barcelo MM	2010-05-11	Hum Mol Genet	http://europepmc.org/abstract/MED/20460270	Genome-wide association study identifies a susceptibility locus for biliary atresia on 10q24.2.	Biliary atresia	281 Chinese ancestry cases, 481 Chinese ancestry controls	124 Chinese ancestry cases, 90 Chinese ancestry controls	13q12.3	13	29884600	UBL3	LINC00297	NA	NA	100874059	NA	NA	rs9314986-G		exm-rs9314986	0	9314986	intron	0	0.044	2e-06	5.69897		2.95	[1.89-4.60]	Affymetrix [289,118]	N	biliary atresia	http://www.orpha.net/ORDO/Orphanet_30391
rs9313296	2010-12-03	20966902	Croteau-Chonka DC	2010-10-21	Obesity (Silver Spring)	http://europepmc.org/abstract/MED/20966902	Genome-wide association study of anthropometric traits and evidence of interactions with age and study year in Filipino women.	Waist circumference	1,779 Filipino ancestry females	NA	5q34	5	165950694	intergenic	RPL21P59 - RPL7P20	100271174	728843		45057	77790	rs9313296-C		exm-rs9313296	0	9313296	intergenic	1	0.01	6e-06	5.22185		9.4	[5.35-13.45] (cm increase)	Affymetrix [2,073,674](imputed)	N	waist circumference	http://www.ebi.ac.uk/efo/EFO_0004342
rs9311171	2008-11-25	17903305	Murabito JM	2007-09-19	BMC Med Genet	http://europepmc.org/abstract/MED/17903305	A genome-wide association study of breast and prostate cancer in the NHLBI's Framingham Heart Study.	Prostate cancer	59 cases, 558 controls	NA	3p22.2	3	37954986	CTDSPL	CTDSPL	NA	NA	10217	NA	NA	rs9311171-?		exm-rs9311171	0	9311171	intron	0	NR	2e-06	5.69897		NA		Affymetrix[70,897]	N	prostate carcinoma	http://www.ebi.ac.uk/efo/EFO_0001663
rs9310736	2013-03-19	23222517	van der Harst P	2012-12-05	Nature	http://europepmc.org/abstract/MED/23222517	Seventy-five genetic loci influencing the human red blood cell.	Red blood cell traits	62,553 European ancestry individuals, 9,308 South Asian ancestry individuals	63,506 European ancestry individuals	3p24.2	3	24309320	THRB	THRB	NA	NA	7068	NA	NA	rs9310736-A		exm-rs9310736	0	9310736	intron	0	0.35	6e-16	15.2218	(EA, MCV)	0.21	[0.16-0.26] (unit decrease)	Illumina, Affymetrix & Perlegen [2,711,806] imputed	N	erythrocyte measurement	http://www.ebi.ac.uk/efo/EFO_0005047
rs9310709	2010-09-11	20686651	Gudbjartsson DF	2010-07-29	PLoS Genet	http://europepmc.org/abstract/MED/20686651	Association of variants at UMOD with chronic kidney disease and kidney stones-role of age and comorbid diseases.	Chronic kidney disease and serum creatinine levels	1,689 European ancestry cases, 37,076 European ancestry controls	1,972 European ancestry cases, 6,125 European ancestry controls	3p24.3	3	23052083	NR	SALL4P5 - RPL24P7	100130785	100270963		60504	82236	rs9310709-C		exm-rs9310709	0	9310709	intergenic	1	0.41	2e-06	5.69897	(CKD)	1.15	[1.09-1.22]	Illumina [~2.5 million] (imputed)	N	chronic kidney disease, serum creatinine measurement	http://www.ebi.ac.uk/efo/EFO_0003884, http://www.ebi.ac.uk/efo/EFO_0004518
rs9309413	2008-12-24	19043545	Gieger C	2008-11-28	PLoS Genet	http://europepmc.org/abstract/MED/19043545	Genetics meets metabolomics: a genome-wide association study of metabolite profiles in human serum.	Metabolite levels	284 European ancestry male individuals	NA	2p14	2	68343640	PLEK	CNRIP1 - PLEK	25927	5341		23589	21550	rs9309413-?		exm-rs9309413	0	9309413	intergenic	1	0.45	2e-09	8.69897	(SM)	NA		Affymetrix[187,454]	N	acylcarnitine measurement, carbohydrate measurement, lipid measurement, lysine measurement, phenylalanine measurement, phospholipid measurement, serotonin measurement, sphingolipid measurement, tyrosine measurement	http://www.ebi.ac.uk/efo/EFO_0005059, http://www.ebi.ac.uk/efo/EFO_0004998, http://www.ebi.ac.uk/efo/EFO_0004529, http://www.ebi.ac.uk/efo/EFO_0005002, http://www.ebi.ac.uk/efo/EFO_0005001, http://www.ebi.ac.uk/efo/EFO_0004639, http://www.ebi.ac.uk/efo/EFO_0004846, http://www.ebi.ac.uk/efo/EFO_0004622, http://www.ebi.ac.uk/efo/EFO_0005058
rs9308945	2009-05-21	19421330	Yang HC	2009-05-07	PLoS One	http://europepmc.org/abstract/MED/19421330	Genome-wide association study of young-onset hypertension in the Han Chinese population of Taiwan.	Hypertension (young onset)	175 Han Chinese ancestry cases, 175 Han Chinese ancestry controls	833 Han Chinese ancestry cases, 833 Han Chinese ancestry controls	2p22.3, 2p22.3[rs9308945]; 2p22.3[rs6711736]	2	34059785	FAM98A, LOC344371, MYADML, RASGRP3	SLC25A5P2 - MIR548AD	344371	100616475		219043	1411620	rs9308945-?		exm-rs9308945	0	9308945	intergenic	1	NR	3e-10	9.52288		NA		Affymetrix [91,713]	N	early onset hypertension	http://www.ebi.ac.uk/efo/EFO_0004772
rs9305406	2010-04-14	20339536	Barber MJ	2010-03-22	PLoS One	http://europepmc.org/abstract/MED/20339536	Genome-wide association of lipid-lowering response to statins in combined study populations.	Response to statin therapy	3,928 European ancestry individuals	NA	21q21.3	21	30013925	CLDN17, CLDN8, GRIK1	GRIK1-AS1 - CLDN17	642976	26285		249919	151998	rs9305406-G		exm-rs9305406	0	9305406	intergenic	1	0.2	8e-06	5.09691	(Triglyceride, sum)	NA		Illumina [~2.5 million](imputed)	N	response to statin	http://purl.obolibrary.org/obo/GO_0036273
rs9305354	2008-11-25	17903292	Hwang SJ	2007-09-19	BMC Med Genet	http://europepmc.org/abstract/MED/17903292	A genome-wide association for kidney function and endocrine-related traits in the NHLBI's Framingham Heart Study.	Urinary albumin excretion	822 individuals	NA	21q21.3	21	28102877	intergenic	LOC284825	NA	NA	284825	NA	NA	rs9305354-?		exm-rs9305354	0	9305354	ncRNA	0	NR	8e-06	5.09691		NA		Affymetrix[70,897]	N	albuminuria	http://www.ebi.ac.uk/efo/EFO_0004285
rs930421	2009-05-07	18821565	Lasky-Su J	2008-12-05	Am J Med Genet B Neuropsychiatr Genet	http://europepmc.org/abstract/MED/18821565	Genome-wide association scan of quantitative traits for attention deficit hyperactivity disorder identifies novel associations and confirms candidate gene associations.	Attention deficit hyperactivity disorder	930 European ancestry trios	NA	2p21	2	42754099	OXER1	MTA3	NA	NA	57504	NA	NA	rs930421-?		exm-rs930421	0	930421	UTR-3	0	NR	6e-06	5.22185	(binary)	NA		Perlegen [429,981]	N	attention deficit hyperactivity disorder	http://www.ebi.ac.uk/efo/EFO_0003888
rs9303542		25581431	Kuchenbaecker KB	2015-01-12	Nat Genet	http://europepmc.org/abstract/MED/25581431	Identification of six new susceptibility loci for invasive epithelial ovarian cancer.	Epithelial ovarian cancer	4,368 European ancestry cases, 9,123 European ancestry controls,	2,462 European ancestry BRCA1 mutation carrier cases, 12,790 European ancestry BRCA1 mutation carrier controls, up to 631 European ancestry BRCA2 mutation carrier cases, 7,580 European ancestry BRCA2 mutation carrier controls, 9,627 European ancestry serous cases, 1,442 European ancestry non-serous cases, 21,722 European ancestry controls	17q21.32	17	48334138	SKAP1	SKAP1	NA	NA	8631	NA	NA	rs9303542-G		exm-rs9303542	0	9303542	intron	0	0.27	5e-15	14.301		1.14	[1.10-1.19]	Illumina [up to 10,962,898] (Imputed)	N	malignant epithelial tumor of ovary	http://www.orpha.net/ORDO/Orphanet_398934
rs9303521	2009-10-16	19801982	Rivadeneira F	2009-10-04	Nat Genet	http://europepmc.org/abstract/MED/19801982	Twenty bone-mineral-density loci identified by large-scale meta-analysis of genome-wide association studies.	Bone mineral density (spine)	19,195 European ancestry individuals	NA	17q21.31	17	45727828	CRHR1	CRHR1	NA	NA	1394	NA	NA	rs9303521-T		exm-rs9303521	0	9303521	intron	0	0.46	1e-08	8		0.07	[0.05-0.09] (s.d. decrease)	Affymetrix & Illumina [2,543,686](imputed)	N	bone density	http://www.ebi.ac.uk/efo/EFO_0003923
rs9303401	2008-11-25	17903297	Seshadri S	2007-09-19	BMC Med Genet	http://europepmc.org/abstract/MED/17903297	Genetic correlates of brain aging on MRI and cognitive test measures: a genome-wide association and linkage analysis in the Framingham Study.	Cognitive test performance	694 European ancestry individuals	NA	17q22	17	58770584	PPM1E	PPM1E	NA	NA	22843	NA	NA	rs9303401-?		exm-rs9303401	0	9303401	intron	0	NR	5e-06	5.30103	(NAM)	NA		Affymetrix[70,897]	N	neuropsychological test	http://www.ebi.ac.uk/efo/EFO_0003926
rs9303277	2013-12-11	23740937	Martin JE	2013-06-10	Hum Mol Genet	http://europepmc.org/abstract/MED/23740937	A systemic sclerosis and systemic lupus erythematosus pan-meta-GWAS reveals new shared susceptibility loci.	Systemic lupus erythematosus and Systemic sclerosis	up to 2,761 European ancestry systemic sclerosis cases, 769 European ancestry systemic lupus erythematosus cases, 7,381 European ancestry controls	up to 1,578 European ancestry systemic sclerosis cases, 1,727 European ancestry systemic lupus erythematosus cases, 6,893 European ancestry controls	17q12, 17q21.1	17	39820216	IKZF3	IKZF3	NA	NA	22806	NA	NA	rs9303277-?		exm-rs9303277	0	9303277	intron	0	NR	7e-06	5.1549	(ACA)	1.191	[NR]	Illumina [NR]	N	systemic lupus erythematosus, systemic scleroderma	http://www.ebi.ac.uk/efo/EFO_0002690, http://www.ebi.ac.uk/efo/EFO_0000717
rs9303196	2010-10-15	20876614	Yoon KA	2010-09-28	Hum Mol Genet	http://europepmc.org/abstract/MED/20876614	A genome-wide association study reveals susceptibility variants for non-small cell lung cancer in the Korean population.	Non-small cell lung cancer	621 Korean ancestry cases, 1,541 Korean ancestry controls	804 Korean ancestry cases, 1,470 Korean ancestry controls	17p13.2	17	6004123	NR	NLRP1 - WSCD1	22861	23302		419611	64983	rs9303196-T		exm-rs9303196	0	9303196	intergenic	1	0.07	8e-06	5.09691		1.43	[1.14-1.82]	Affymetrix [246,758]	N	non-small cell lung carcinoma	http://www.ebi.ac.uk/efo/EFO_0003060
rs9303029	2008-11-25	18464913	Melzer D	2008-05-09	PLoS Genet	http://europepmc.org/abstract/MED/18464913	A genome-wide association study identifies protein quantitative trait loci (pQTLs).	Protein quantitative trait loci	1,200 European ancestry individuals	up to 4,590 European ancestry individuals	17q25.3	17	82450939	C17orf62	C17orf62	NA	NA	79415	NA	NA	rs9303029-?		exm-rs9303029	0	9303029	nearGene-5	0	0.08	4e-07	6.39794	(Free IGF1)	NA		Illumina[496,032]	N	CCL2 measurement, CCL4 measurement, adiponectin measurement, alkaline phosphatase measurement, alpha globulin measurement, alpha macroglobulin measurement, apolipoprotein a 1 measurement, aspartate aminotransferase measurement, c-reactive protein measurement, ferritin measurement, fibrinogen measurement, fructose-bisphosphate aldolase measurement, glycoprotein measurement, hemoglobin measurement,…	http://www.ebi.ac.uk/efo/EFO_0004749, http://www.ebi.ac.uk/efo/EFO_0004751, http://www.ebi.ac.uk/efo/EFO_0004502, http://www.ebi.ac.uk/efo/EFO_0004533, http://www.ebi.ac.uk/efo/EFO_0004813, http://www.ebi.ac.uk/efo/EFO_0004815, http://www.ebi.ac.uk/efo/EFO_0004614, http://www.ebi.ac.uk/efo/EFO_0004736, http://www.ebi.ac.uk/efo/EFO_0004458, http://www.ebi.ac.uk/efo/EFO_0004459, http://www.ebi.ac.u…
rs9302001	2009-02-26	19165232	Otowa T	2009-01-23	J Hum Genet	http://europepmc.org/abstract/MED/19165232	Genome-wide association study of panic disorder in the Japanese population.	Panic disorder	200 Japanese ancestry cases, 200 Japanese ancestry controls	NA	13q32.1	13	94811138	intergenic	LOC101927284	NA	NA	101927284	NA	NA	rs9302001-?		exm-rs9302001	0	9302001	intron	0	0.2	3e-07	6.52288		NA		Affymetrix [253,903]	N	panic disorder	http://www.ebi.ac.uk/efo/EFO_0004262
rs9300212	2008-11-25	17903297	Seshadri S	2007-09-19	BMC Med Genet	http://europepmc.org/abstract/MED/17903297	Genetic correlates of brain aging on MRI and cognitive test measures: a genome-wide association and linkage analysis in the Framingham Study.	Cognitive test performance	694 European ancestry individuals	NA	12p11.1	12	33548231	intergenic	ST13P9 - ALG10	390301	84920		92776	474050	rs9300212-?		exm-rs9300212	0	9300212	intergenic	1	NR	8e-06	5.09691	(WRAT)	NA		Affymetrix[70,897]	N	neuropsychological test	http://www.ebi.ac.uk/efo/EFO_0003926
rs9300039	2008-11-25	17463248	Scott LJ	2007-04-26	Science	http://europepmc.org/abstract/MED/17463248	A genome-wide association study of type 2 diabetes in Finns detects multiple susceptibility variants.	Type 2 diabetes	1,161 European ancestry cases, 1,174 European ancestry controls	1,215 European ancestry cases, 1,258 European ancestry controls	11p12	11	41893816	intergenic	RPL9P23 - HNRNPKP3	100131020	399881		354830	1367688	rs9300039-C		exm-rs9300039	0	9300039	intergenic	1	0.89	6e-08	7.22185		1.48	[1.28-1.71]	Illumina[315,635]	N	type ii diabetes mellitus	http://www.ebi.ac.uk/efo/EFO_0001360
rs9298506	2010-05-10	20364137	Yasuno K	2010-04-04	Nat Genet	http://europepmc.org/abstract/MED/20364137	Genome-wide association study of intracranial aneurysm identifies three new risk loci.	Intracranial aneurysm	2,780 European ancestry cases, 12,515 European ancestry controls	3,111 Japanese ancestry cases, 1,666 Japanese ancestry controls	8q11.23	8	54524964	SOX17	SEC11B - RP1	157708	6101		1583	91103	rs9298506-A		exm-rs9298506	0	9298506	intergenic	1	0.81	1e-12	12		1.28	[1.20-1.38]	Illumina [831,534] (imputed)	N	brain aneurysm	http://www.ebi.ac.uk/efo/EFO_0003870
rs9297357	2013-06-06	23453885	Smoller JW	2013-02-27	Lancet	http://europepmc.org/abstract/MED/23453885	Identification of risk loci with shared effects on five major psychiatric disorders: a genome-wide analysis.	Autism spectrum disorder, attention deficit-hyperactivity disorder, bipolar disorder, major depressive disorder, and schizophrenia (combined)	6,990 European ancestry Bipolar disorder cases, 9,227 European ancestry Major depressive disorder cases, 9,379 European ancestry Schizophrenia cases, 161 European ancestry Autism spectrum disorder cases, 4,788 European ancestry Autism spectrum disorder trio cases, 840 European ancestry Attention deficit-hyperactivity disorder cases, 1,947 European ancestry Attention defcit-hyperactivity disorder …	NA	8q22.3, 8q23.1	8	105130105	ZFPM2	RPL29P18 - TMCC1P1	644103	100128132		118428	64603	rs9297357-T		exm-rs9297357	0	9297357	intergenic	1	NR	4e-07	6.39794	(Modelling analysis)	1.07	[1.04-1.10]	NR [1,252,901] (imputed)	N	attention deficit hyperactivity disorder, autism spectrum disorder, bipolar disorder, schizophrenia, unipolar depression	http://www.ebi.ac.uk/efo/EFO_0003888, http://www.ebi.ac.uk/efo/EFO_0003756, http://www.ebi.ac.uk/efo/EFO_0000289, http://www.ebi.ac.uk/efo/EFO_0000692, http://www.ebi.ac.uk/efo/EFO_0003761
rs9296249	2008-11-25	17637780	Winkelmann J	2007-07-18	Nat Genet	http://europepmc.org/abstract/MED/17637780	Genome-wide association study of restless legs syndrome identifies common variants in three genomic regions.	Restless legs syndrome	401 European ancestry cases, 1,644 European ancestry controls	906 European ancestry cases, 891 European ancestry controls, 255 French Canadian cases, 287 French Canadian controls	6p21.2	6	38398065	BTBD9	BTBD9	NA	NA	114781	NA	NA	rs9296249-T		exm-rs9296249	0	9296249	intron	0	0.76	4e-18	17.3979		1.67	[1.49-1.89]	Affymetrix[236,758]	N	restless legs syndrome	http://www.ebi.ac.uk/efo/EFO_0004270
rs9296092	2011-07-14	21685187	Siedlinski M	2011-06-16	Thorax	http://europepmc.org/abstract/MED/21685187	Genome-wide association study of smoking behaviours in patients with COPD.	Age at smoking initiation in chronic obstructive pulmonary disease	3,397 European ancestry cases	NA	6p21.31, 6p21.32	6	33510719	intergenic	ZBTB9 - BAK1	221504	578		53174	61828	rs9296092-G		exm-rs9296092	0	9296092	intergenic	1	0.64	3e-07	6.52288		0.044	(unit increase)	Illumina [~6.3 million] (imputed)	N	chronic obstructive pulmonary disease, smoking initiation	http://www.ebi.ac.uk/efo/EFO_0000341, http://www.ebi.ac.uk/efo/EFO_0005670
rs9296015	2011-08-12	21779181	Gorlova O	2011-07-14	PLoS Genet	http://europepmc.org/abstract/MED/21779181	Identification of novel genetic markers associated with clinical phenotypes of systemic sclerosis through a genome-wide association strategy.	Systemic sclerosis	2,296 European ancestry cases, 5,172 European ancestry controls	3,175 European ancestry cases, 4,210 European ancestry controls	6p21.32	6	32251212	NOTCH4	C6orf10	NA	NA	10665	NA	NA	rs9296015-?		exm-rs9296015	0	9296015	intron	0	0.81	1e-08	8	(ATA positive)	1.85	[1.49-2.27]	Illumina [NR] (imputed)	N	systemic scleroderma	http://www.ebi.ac.uk/efo/EFO_0000717
rs9295474	2011-05-24	21490949	Sim X	2011-04-07	PLoS Genet	http://europepmc.org/abstract/MED/21490949	Transferability of type 2 diabetes implicated loci in multi-ethnic cohorts from Southeast Asia.	Type 2 diabetes	2,010 Chinese ancestry cases, 1,945 Chinese ancestry controls, 794 Malay ancestry cases, 1,240 Malay ancestry controls, 977 Asian Indian ancestry cases, 1,169 Asian Indian ancestry controls	NA	6p22.3	6	20652486	CDKAL1	CDKAL1	NA	NA	54901	NA	NA	rs9295474-G		exm-rs9295474	0	9295474	intron	0	0.36	9e-06	5.04576	(Chinese+Malay+Indian)	1.16	[1.09-1.24]	Illumina [~2,000,000] (imputed)	N	type ii diabetes mellitus	http://www.ebi.ac.uk/efo/EFO_0001360
rs9292777	2012-06-27	22570697	Matesanz F	2012-05-03	PLoS One	http://europepmc.org/abstract/MED/22570697	Genome-wide association study of multiple sclerosis confirms a novel locus at 5p13.1.	Multiple sclerosis	2,127 European ancestry cases, 4,558 European ancestry controls	2,785 European ancestry cases, 2,940 European ancestry controls	5p13.1	5	40437846	PTGER4	LINC00603 - PTGER4	102467077	5734		384522	242084	rs9292777-T		exm-rs9292777	0	9292777	intergenic	1	NR	1e-09	9		1.19	[1.12-1.25]	Affymetrix & Illumina [130,903]	N	multiple sclerosis	http://www.ebi.ac.uk/efo/EFO_0003885
rs9291683	2008-11-25	17903296	Kiel DP	2007-09-19	BMC Med Genet	http://europepmc.org/abstract/MED/17903296	Genome-wide association with bone mass and geometry in the Framingham Heart Study.	Bone mineral density	Up to 1,141 individuals from 241 families	NA	4p16.1	4	10322536	intergenic	RAF1P1 - ZNF518B	348910	85460		65877	117337	rs9291683-?		exm-rs9291683	0	9291683	intergenic	1	NR	2e-06	5.69897	(BUA)	NA		Affymetrix[70,897]	N	bone density	http://www.ebi.ac.uk/efo/EFO_0003923
rs9290936	2010-12-03	20966902	Croteau-Chonka DC	2010-10-21	Obesity (Silver Spring)	http://europepmc.org/abstract/MED/20966902	Genome-wide association study of anthropometric traits and evidence of interactions with age and study year in Filipino women.	Waist circumference	1,779 Filipino ancestry females	NA	3q28	3	190534846	IL1RAP	IL1RAP	NA	NA	3556	NA	NA	rs9290936-G		exm-rs9290936	0	9290936	intron	0	0.61	4e-06	5.39794		1.79	[1.03-2.55] (cm increase)	Affymetrix [2,073,674](imputed)	N	waist circumference	http://www.ebi.ac.uk/efo/EFO_0004342
rs9290663	2009-09-11	19684603	Trevino LR	2009-08-16	Nat Genet	http://europepmc.org/abstract/MED/19684603	Germline genomic variants associated with childhood acute lymphoblastic leukemia.	Acute lymphoblastic leukemia (childhood)	317 European ancestry cases, 17,958 European ancestry controls	NA	3q26.32	3	178712151	KCNMB2	KCNMB2	NA	NA	10242	NA	NA	rs9290663-T		exm-rs9290663	0	9290663	intron	0	0.13	6e-06	5.22185		1.58	[1.20-1.90]	Affymetrix [307,944]	N	acute lymphoblastic leukemia	http://www.ebi.ac.uk/efo/EFO_0000220
rs9286879	2013-02-12	23128233	Jostins L	2012-11-01	Nature	http://europepmc.org/abstract/MED/23128233	Host-microbe interactions have shaped the genetic architecture of inflammatory bowel disease.	Crohn's disease	Up to 12,924 European ancestry cases, up to 21,442 European ancestry controls	Up to 25,683 European ancestry cases, up to 17,015 European ancestry controls	1q24.3	1	172893094	TNFSF18, FASLG	AIMP1P2 - TNFSF18	100873064	8995		6836	148126	rs9286879-G		exm-rs9286879	0	9286879	intergenic	1	0.249	6e-22	21.2218		1.125	[1.083-1.167]	Affyemtrix & Illumina [1.23 million] (imputed)	N	crohn's disease	http://www.ebi.ac.uk/efo/EFO_0000384
rs9284813	2010-09-11	20676098	Takata R	2010-08-01	Nat Genet	http://europepmc.org/abstract/MED/20676098	Genome-wide association study identifies five new susceptibility loci for prostate cancer in the Japanese population.	Prostate cancer	1,583 Japanese ancestry cases, 3,386 Japanese ancestry controls	3,001 Japanese ancestry cases, 5,415 Japanese ancestry controls	3p11.2, 3p12.1	3	87103019	intergenic	LINC00506	NA	NA	100846978	NA	NA	rs9284813-?		exm-rs9284813	0	9284813	intron	0	NR	5e-09	8.30103		NA		Illumina [510,687]	N	prostate carcinoma	http://www.ebi.ac.uk/efo/EFO_0001663
rs9282541	2013-08-02	23505323	Weissglas-Volkov D	2013-03-15	J Med Genet	http://europepmc.org/abstract/MED/23505323	Genomic study in Mexicans identifies a new locus for triglycerides and refines European lipid loci.	HDL cholesterol	1,122 Mexican ancestry hypertriglyceridemia cases, 1,118 Mexican ancestry controls	1,067 Mexican ancestry hypertriglyceridemia cases, 1,054 Mexican ancestry controls	9q31.1	9	104858554	ABCA1, NIPSNAP3A, NIPSNAP3B	ABCA1	NA	NA	19	NA	NA	rs9282541-A		exm-rs9282541	0	9282541	missense	0	0.11	6e-26	25.2218		0.37	[0.29-0.45] (unit decrease)	Illumina [1,361,436] (Imputed)	N	high density lipoprotein cholesterol measurement	http://www.ebi.ac.uk/efo/EFO_0004612
rs9277554	2013-12-10	23740775	Xie G	2013-09-01	Arthritis Rheum	http://europepmc.org/abstract/MED/23740775	Association of granulomatosis with polyangiitis (Wegener's) with HLA-DPB1*04 and SEMA6A gene variants: evidence from genome-wide analysis.	Wegener's granulomatosis	459 European ancestry cases, 1,503 European ancestry controls	291 European ancestry cases, 317 European ancestry controls	6p21.32	6	33087761	COL11A2, HLA-DPB1, HLA-DPB1*04, HSD17B8, RING1, RXRB, HLA-DOA, HLA-DPB2	HLA-DPB1	NA	NA	3115	NA	NA	rs9277554-C		exm-rs9277554	0	9277554	UTR-3	0	0.708	2e-50	49.699		4.17	[3.33-5.00]	Illumina [287,802]	N	Wegener's granulomatosis	http://www.ebi.ac.uk/efo/EFO_0005297
rs9277535	2015-03-31	25802187	Jiang DK	2015-04-28	Hepatology	http://europepmc.org/abstract/MED/25802187	Genetic variants in five novel loci including CFB and CD40 predispose to chronic hepatitis B.	Chronic hepatitis B infection	2,514 Chinese ancestry cases, 1,130 Chinese ancestry controls	6,600 Chinese ancestry cases, 8,127 Chinese ancestry controls	6p21.32	6	33087084	HLA-DPB1	HLA-DPB1	NA	NA	3115	NA	NA	rs9277535-A		exm-rs9277535	0	9277535	UTR-3	0	0.58	1e-70	70		1.52	[1.45-1.59]	Illumina [3,680,900] (Imputed)	N	chronic hepatitis B infection	http://www.ebi.ac.uk/efo/EFO_0004239
rs927675	2011-01-12	21116278	Furney SJ	2010-11-30	Mol Psychiatry	http://europepmc.org/abstract/MED/21116278	Genome-wide association with MRI atrophy measures as a quantitative trait locus for Alzheimer's disease.	MRI atrophy measures	Up to 434 European ancestry MCI cases, 245 European ancestry AD cases, 284 European ancestry controls	NA	10p12.1	10	28094004	MPP7	MPP7	NA	NA	143098	NA	NA	rs927675-?		exm-rs927675	0	927675	intron	0	NR	2e-06	5.69897	(total hippocampal volume)	0.0002	[NR] (unit increase (main effect))	Illumina [488,911]	N	Alzheimers disease, brain measurement	http://www.ebi.ac.uk/efo/EFO_0000249, http://www.ebi.ac.uk/efo/EFO_0004464
rs9275596		25305756	Kiryluk K	2014-10-12	Nat Genet	http://europepmc.org/abstract/MED/25305756	Discovery of new risk loci for IgA nephropathy implicates genes involved in immunity against intestinal pathogens.	IgA nephropathy	1,194 Han Chinese ancestry cases, 902 Han Chinese ancestry controls, 1,553 European ancestry cases, 3,050 European ancestry controls	2,491 East Asian ancestry cases, 1,780 East Asian ancestry controls, 2,420 European ancestry cases, 7,222 European ancestry controls	6p21.32	6	32713854	HLA-DQA1, HLA-DQB1, HLA-DRB1	MTCO3P1 - HLA-DQA2	404026	3118		7050	27533	rs9275596-T		exm-rs9275596	0	9275596	intergenic	1	0.8	1e-19	19	(East Asian)	1.69	[NR]	Illumina [>1 Million] (Imputed)	N	IgA glomerulonephritis	http://www.ebi.ac.uk/efo/EFO_0004194
rs9275572	2014-11-26	24871463	Armstrong DL	2014-05-29	Genes Immun	http://europepmc.org/abstract/MED/24871463	GWAS identifies novel SLE susceptibility genes and explains the association of the HLA region.	Systemic lupus erythematosus	725 European ancestry cases, 2,438 European ancestry controls	NA	6p21.32	6	32711222	HLA-DQA2	TRNAI25	NA	NA	100189401	NA	NA	rs9275572-A		exm-rs9275572	0	9275572		0	0.4	5e-16	15.301		1.74	[1.64-1.85]	Illumina [NR]	N	rheumatoid arthritis	http://www.ebi.ac.uk/efo/EFO_0000685
rs9275524	2013-06-06	23453885	Smoller JW	2013-02-27	Lancet	http://europepmc.org/abstract/MED/23453885	Identification of risk loci with shared effects on five major psychiatric disorders: a genome-wide analysis.	Autism spectrum disorder, attention deficit-hyperactivity disorder, bipolar disorder, major depressive disorder, and schizophrenia (combined)	6,990 European ancestry Bipolar disorder cases, 9,227 European ancestry Major depressive disorder cases, 9,379 European ancestry Schizophrenia cases, 161 European ancestry Autism spectrum disorder cases, 4,788 European ancestry Autism spectrum disorder trio cases, 840 European ancestry Attention deficit-hyperactivity disorder cases, 1,947 European ancestry Attention defcit-hyperactivity disorder …	NA	6p21.32	6	32707332	intergenic	MTCO3P1 - HLA-DQA2	404026	3118		528	34055	rs9275524-T		exm-rs9275524	0	9275524	intergenic	1		2e-07	6.69897	(Modelling analysis)	1.07	[1.04-1.09]	NR [1,252,901] (imputed)	N	attention deficit hyperactivity disorder, autism spectrum disorder, bipolar disorder, schizophrenia, unipolar depression	http://www.ebi.ac.uk/efo/EFO_0003888, http://www.ebi.ac.uk/efo/EFO_0003756, http://www.ebi.ac.uk/efo/EFO_0000289, http://www.ebi.ac.uk/efo/EFO_0000692, http://www.ebi.ac.uk/efo/EFO_0003761
rs9275390	2011-08-12	21779181	Gorlova O	2011-07-14	PLoS Genet	http://europepmc.org/abstract/MED/21779181	Identification of novel genetic markers associated with clinical phenotypes of systemic sclerosis through a genome-wide association strategy.	Systemic sclerosis	2,296 European ancestry cases, 5,172 European ancestry controls	3,175 European ancestry cases, 4,210 European ancestry controls	6p21.32	6	32701379	HLA-DQB1	HLA-DQB1 - MTCO3P1	3119	404026		34689	4766	rs9275390-?		exm-rs9275390	0	9275390	intergenic	1	0.75	1e-07	7	(ATA positive)	1.61	[1.35-1.92]	Illumina [NR] (imputed)	N	systemic scleroderma	http://www.ebi.ac.uk/efo/EFO_0000717
rs9274407	2011-05-27	21570397	Lucena MI	2011-04-12	Gastroenterology	http://europepmc.org/abstract/MED/21570397	Susceptibility to amoxicillin-clavulanate-induced liver injury is influenced by multiple HLA class I and II alleles.	Drug-induced liver injury (amoxicillin-clavulanate)	201 European ancestry cases, 532 European ancestry controls	NA	6p21.32	6	32665055	HLA-DRB1-DQB1	HLA-DQB1	NA	NA	3119	NA	NA	rs9274407-?		exm-rs9274407	0	9274407	missense	0	NR	5e-14	13.301		3.1	[2.30-4.20]	Illumina [822,927]	N	drug-induced liver injury	http://www.ebi.ac.uk/efo/EFO_0004228
rs9273349	2010-10-14	20860503	Moffatt MF	2010-09-23	N Engl J Med	http://europepmc.org/abstract/MED/20860503	A large-scale, consortium-based genomewide association study of asthma.	Asthma	10,365 cases, 16,110 controls	NA	6p21.32	6	32658092	HLA-DQ	HLA-DQA1 - HLA-DQB1	3117	3119		3317	1373	rs9273349-C		exm-rs9273349	0	9273349	intergenic	1	0.58	7e-14	13.1549		1.18	[1.13-1.24]	Illumina [582,892]	N	asthma	http://www.ebi.ac.uk/efo/EFO_0000270
rs9272219	2009-07-10	19571809	Shi J	2009-07-01	Nature	http://europepmc.org/abstract/MED/19571809	Common variants on chromosome 6p22.1 are associated with schizophrenia.	Schizophrenia	2,681 European ancestry cases, 2,653 European ancestry controls, 1,286 African American cases, 973 African American controls	5,327 European ancestry cases, 16,424 European ancestry controls	6p21.32	6	32634492	HLA-DQA1	HLA-DRB1 - HLA-DQA1	3123	3117		44655	2905	rs9272219-G		exm-rs9272219	0	9272219	intergenic	1	0.72	7e-08	7.1549	(EA)	1.14	[NR]	Affymetrix [up to 843,798]	N	schizophrenia	http://www.ebi.ac.uk/efo/EFO_0000692
rs9272105	2012-09-20	22807686	Li S	2012-07-12	PLoS Genet	http://europepmc.org/abstract/MED/22807686	GWAS identifies novel susceptibility loci on 6p21.32 and 21q21.3 for hepatocellular carcinoma in chronic hepatitis B virus carriers.	Hepatocellular carcinoma	1,538 Han Chinese ancestry HBV-positive HCC cases, 1,465 Han Chinese ancestry chronic HBV carriers	4,431 Han Chinese ancestry HBV-positive HCC cases, 4,725 Han Chinese ancestry chronic HBV carriers	6p21.32	6	32632222	HLA_DQA1, HLA_DRB1	HLA-DRB1 - HLA-DQA1	3123	3117		42385	5175	rs9272105-?		exm-rs9272105	0	9272105	intergenic	1	NR	2e-07	6.69897		1.32	[1.19-1.46]	NR [523,663]	N	hepatocellular carcinoma	http://www.ebi.ac.uk/efo/EFO_0000182
rs9271366	2014-02-04	23850713	Yang SK	2013-07-14	Gut	http://europepmc.org/abstract/MED/23850713	Genome-wide association study of Crohn's disease in Koreans revealed three new susceptibility loci and common attributes of genetic susceptibility across ethnic populations.	Crohn's disease	532 Korean ancestry cases, 733 Korean ancestry controls	1,779 Korean ancestry cases, 1,709 Korean ancestry controls	6p21.32	6	32619077	BTNL2, HLA-DQA1, HLA-DRB1, HLA-DRB5, HLA-DRA	HLA-DRB1 - HLA-DQA1	3123	3117		29240	18320	rs9271366-A		exm-rs9271366	0	9271366	intergenic	1	0.888	5e-12	11.301		1.66	[1.44-1.92]	Illumina [5,664,371] (imputed)	N	crohn's disease	http://www.ebi.ac.uk/efo/EFO_0000384
rs9268923	2010-03-24	20228798	Franke A	2010-03-14	Nat Genet	http://europepmc.org/abstract/MED/20228798	Genome-wide association study for ulcerative colitis identifies risk loci at 7q22 and 22q13 (IL17REL).	Ulcerative colitis	1,043 European ancestry cases, 1,703 European ancestry controls	2,539 European ancestry cases, 5,428 European ancestry controls	6p21.32	6	32465058	HLA-DRA	HLA-DRB9 - HLA-DRB5	3132	3127		4968	52317	rs9268923-C		exm-rs9268923	0	9268923	intergenic	1	0.67	4e-15	14.3979		1.45	[1.33-1.59]	Affymetrix [1,897,764] (imputed)	N	ulcerative colitis	http://www.ebi.ac.uk/efo/EFO_0000729
rs9268877	2009-12-11	19915572	Barrett JC	2009-11-15	Nat Genet	http://europepmc.org/abstract/MED/19915572	Genome-wide association study of ulcerative colitis identifies three new susceptibility loci, including the HNF4A region.	Ulcerative colitis	2,361 European ancestry cases, 5,417 European ancestry controls	2,321 European ancestry cases, 4,818 European ancestry controls	6p21.32	6	32463370	MHC	HLA-DRB9 - HLA-DRB5	3132	3127		3280	54005	rs9268877-?		exm-rs9268877	0	9268877	intergenic	1	NR	4e-23	22.3979		NA		Affymetrix [NR]	N	ulcerative colitis	http://www.ebi.ac.uk/efo/EFO_0000729
rs9268853	2013-07-27	23511034	Yang SK	2013-04-01	Inflamm Bowel Dis	http://europepmc.org/abstract/MED/23511034	Genome-wide association study of ulcerative colitis in Koreans suggests extensive overlapping of genetic susceptibility with Caucasians.	Ulcerative colitis	388 Korean ancestry cases, 739 Korean ancestry controls	417 Korean ancestry cases, 732 Korean ancestry controls	6p21.32	6	32461866	MHC	HLA-DRB9 - HLA-DRB5	3132	3127		1776	55509	rs9268853-T		exm-rs9268853	0	9268853	intergenic	1	0.64	3e-06	5.52288		1.37	[1.20-1.56]	Illumina [581,060]	N	ulcerative colitis	http://www.ebi.ac.uk/efo/EFO_0000729
rs9268645	2009-06-01	19430480	Barrett JC	2009-05-10	Nat Genet	http://europepmc.org/abstract/MED/19430480	Genome-wide association study and meta-analysis find that over 40 loci affect risk of type 1 diabetes.	Type 1 diabetes	7,514 cases, 9,045 controls	4,267 cases, 4,670 controls, 4,342 trios from 2,319 families	6p21.32	6	32440750	MHC	HLA-DRA	NA	NA	3122	NA	NA	rs9268645-?		exm-rs9268645	0	9268645	intron	0	NR	1e-100	100		NA		Affymetrix & Illumina [841,622] (imputed)	N	type i diabetes mellitus	http://www.ebi.ac.uk/efo/EFO_0001359
rs9267673	2011-01-10	21105107	Clifford RJ	2010-12-01	Hepatology	http://europepmc.org/abstract/MED/21105107	Genetic variations at loci involved in the immune response are risk factors for hepatocellular carcinoma.	Hepatocellular carcinoma	180 Korean ancestry cases, 271 Korean ancestry controls	206 Korean ancestry cases, 416 East Asian ancestry controls,	6p21.33	6	31915902	C2	C2	NA	NA	717	NA	NA	rs9267673-?		exm-rs9267673	0	9267673	intron	0	0.08	2e-06	5.69897		1.97	[1.47-2.64]	Affymetrix [658,897]	N	hepatocellular carcinoma	http://www.ebi.ac.uk/efo/EFO_0000182
rs9264942	2013-02-12	23128233	Jostins L	2012-11-01	Nature	http://europepmc.org/abstract/MED/23128233	Host-microbe interactions have shaped the genetic architecture of inflammatory bowel disease.	Crohn's disease	Up to 12,924 European ancestry cases, up to 21,442 European ancestry controls	Up to 25,683 European ancestry cases, up to 17,015 European ancestry controls	6p21.33	6	31306603	MICB, HLA-C, NFKBIL1, PSORS1C1	WASF5P - HLA-B	387122	3106		17438	47266	rs9264942-C		exm-rs9264942	0	9264942	intergenic	1	0.378	5e-28	27.301		1.145	[1.107-1.184]	Affyemtrix & Illumina [1.23 million] (imputed)	N	crohn's disease	http://www.ebi.ac.uk/efo/EFO_0000384
rs926392	2011-05-27	21546767	Murea M	2011-05-05	Am J Nephrol	http://europepmc.org/abstract/MED/21546767	Genome-wide association scan for survival on dialysis in African-Americans with type 2 diabetes.	Dialysis-related mortality	610 African American type 2 diabetes cases	NA	20q12	20	39061821	DHX35, LOC339568	NPM1P19 - ATG3P1	10828	100135756		83307	267034	rs926392-?		exm-rs926392	0	926392	intergenic	1	0.29	5e-07	6.30103		2.37	[1.69-3.33]	Affymetrix [832,357]	N	chronic kidney disease	http://www.ebi.ac.uk/efo/EFO_0003884
rs9263739	2009-12-14	19915573	Asano K	2009-11-15	Nat Genet	http://europepmc.org/abstract/MED/19915573	A genome-wide association study identifies three new susceptibility loci for ulcerative colitis in the Japanese population.	Ulcerative colitis	376 Japanese ancestry cases, 934 Japanese ancestry controls	376 Japanese ancestry cases, 1,097 Japanese ancestry controls	6p21.33	6	31143579	HLA	CCHCR1	NA	NA	54535	NA	NA	rs9263739-T		exm-rs9263739	0	9263739	intron	0	0.15	4e-67	66.3979		2.73	[2.43-3.07]	Illumina [513,923]	N	ulcerative colitis	http://www.ebi.ac.uk/efo/EFO_0000729
rs9262632	2011-01-13	21051598	Pereyra F	2010-11-04	Science	http://europepmc.org/abstract/MED/21051598	The major genetic determinants of HIV-1 control affect HLA class I peptide presentation.	HIV-1 control	516 European cases, 1,196 European controls, 341 African American cases, 892 African American controls, 117 Hispanic cases, 560 Hispanic controls	NA	6p21.33	6	31057031	intergenic	HCG22	NA	NA	285834	NA	NA	rs9262632-G		exm-rs9262632	0	9262632	intron	0	0.1	1e-08	8	(AA)	3.1	[NR]	Illumina [1,384,048] (imputed)	N	HIV-1 infection	http://www.ebi.ac.uk/efo/EFO_0000180
rs926070	2014-06-19	24292274	Speedy HE	2013-12-01	Nat Genet	http://europepmc.org/abstract/MED/24292274	A genome-wide association study identifies multiple susceptibility loci for chronic lymphocytic leukemia.	Chronic lymphocytic leukemia	1,739 European ancestry cases, 5,199 European ancestry controls	1,144 European ancestry cases, 3,151 European ancestry controls	6p21.32	6	32289789	HLA	C6orf10	NA	NA	10665	NA	NA	rs926070-A		exm-rs926070	0	926070	intron	0		4e-08	7.39794	0.66	1.27	[NR]	Illumina [450,000] (Imputed)	N	chronic lymphocytic leukemia	http://www.ebi.ac.uk/efo/EFO_0000095
rs925946	2009-01-15	19079260	Thorleifsson G	2008-12-14	Nat Genet	http://europepmc.org/abstract/MED/19079260	Genome-wide association yields new sequence variants at seven loci that associate with measures of obesity.	Weight	72,598 European ancestry individuals, 1,160 African American individuals	Up to 11,036 European ancestry individuals, 32,615 individuals	11p14.1	11	27645655	BDNF	BDNF-AS	NA	NA	497258	NA	NA	rs925946-T		exm-rs925946	0	925946	intron	0	0.34	4e-09	8.39794		3.8	[2.55-5.05] (% SD)	Illumina [305,846]	N	body weight	http://www.ebi.ac.uk/efo/EFO_0004338
rs925642	2011-05-28	21552555	Wang K	2011-04-28	PLoS One	http://europepmc.org/abstract/MED/21552555	A genome-wide association study on obesity and obesity-related traits.	Obesity	520 European ancestry cases, 540 European ancestry controls	1,196 European ancestry individuals	4q35.2	4	186757712	FAT1, MTNR1A	FAT1 - MRPS36P2	2195	347706		30990	143027	rs925642-?		exm-rs925642	0	925642	intergenic	1	NR	7e-06	5.1549	(obesity)	NA		Illumina [~550,000]	N	obesity	http://www.ebi.ac.uk/efo/EFO_0001073
rs9253	2008-11-25	17903294	Yang Q	2007-09-19	BMC Med Genet	http://europepmc.org/abstract/MED/17903294	Genome-wide association and linkage analyses of hemostatic factors and hematological phenotypes in the Framingham Heart Study.	Hemostatic factors and hematological phenotypes	Up to 1,062 European ancestry individuals	NA	1p34.3	1	37493212	BC016328, FLJ11730	MEAF6	NA	NA	64769	NA	NA	rs9253-?		exm-rs9253	0	9253	ncRNA	0	0.18	4e-06	5.39794	(RBCC)	NA		Affymetrix[70,897]	N	blood viscosity, erythrocyte count, hemoglobin measurement, mean corpuscular hemoglobin, plasminogen activator inhibitor 1 measurement, platelet aggregation, tissue plasminogen activator measurement	http://www.ebi.ac.uk/efo/EFO_0004301, http://www.ebi.ac.uk/efo/EFO_0004305, http://www.ebi.ac.uk/efo/EFO_0004509, http://www.ebi.ac.uk/efo/EFO_0004527, http://www.ebi.ac.uk/efo/EFO_0004792, http://purl.obolibrary.org/obo/GO_0070527, http://www.ebi.ac.uk/efo/EFO_0004791
rs924080	2010-08-18	20622878	Remmers EF	2010-07-11	Nat Genet	http://europepmc.org/abstract/MED/20622878	Genome-wide association study identifies variants in the MHC class I, IL10, and IL23R-IL12RB2 regions associated with Beh&#x000c3;&#x000a7;et's disease.	Behcet's disease	1,215 Turkish ancestry cases, 1,278 Turkish ancestry controls	Up to 111 Turkish ancestry cases, 225 Turkish ancestry controls, 189 Middle Eastern Arab ancestry cases, 163 Middle Eastern Arab ancestry controls, 227 European ancestry cases, 203 European ancestry controls, 688 East Asian ancestry cases, 791 East Asian ancestry controls	1p31.3	1	67294457	IL12RB2, IL23R	IL23R - IL12RB2	149233	3595		34478	12907	rs924080-?		exm-rs924080	0	924080	intergenic	1	NR	7e-09	8.1549		1.28	[1.18-1.39]	Illumina [311,459]	N	Behcet's disease	http://www.ebi.ac.uk/efo/EFO_0003780
rs922948	2008-11-25	17903296	Kiel DP	2007-09-19	BMC Med Genet	http://europepmc.org/abstract/MED/17903296	Genome-wide association with bone mass and geometry in the Framingham Heart Study.	Hip geometry	Up to 1,094 individuals from 241 families	NA	3p14.1	3	69393486	intergenic	FRMD4B	NA	NA	23150	NA	NA	rs922948-?		exm-rs922948	0	922948	intron	0	NR	2e-06	5.69897	(ShaftW1f)	NA		Affymetrix[70,897]	N	hip geometry	http://www.ebi.ac.uk/efo/EFO_0004685
rs9217		25282103	Wood AR	2014-10-05	Nat Genet	http://europepmc.org/abstract/MED/25282103	Defining the role of common variation in the genomic and biological architecture of adult human height.	Height	253,288 European ancestry individuals	80,067 European ancestry individuals	17p13.1	17	7459769	ZBTB4	ZBTB4	NA	NA	57659	NA	NA	rs9217-T		exm-rs9217	0	9217	UTR-3	0	0.63	5e-20	19.301		0.028	[0.022-0.034] (unit decrease)	Illumina, Affymetrix and Perlegen [2,550,858] (imputed)	N	body height	http://www.ebi.ac.uk/efo/EFO_0004339
rs920915	2013-07-31	23455636	Fritsche LG	2013-03-03	Nat Genet	http://europepmc.org/abstract/MED/23455636	Seven new loci associated with age-related macular degeneration.	Age-related macular degeneration	6,713 European ancestry cases, 48,402 European ancestry contols, 110 Southern Indian ancestry cases, 119 Southern Indian ancestry controls, 827 Japanese ancestry cases, 3,323 Japanese ancestry controls	9,070 European ancestry cases, 7,683 European ancestry contols, 461 East Asian ancestry cases, 547 East Asian ancestry controls	15q21.3	15	58396268	LIPC	LOC102724766	NA	NA	102724766	NA	NA	rs920915-C		exm-rs920915	0	920915	intron	0	0.48	3e-11	10.5229		1.13	[1.09-1.17]	Illumina & Affymetrix [2,442,884] (Imputed)	N	age-related macular degeneration	http://www.ebi.ac.uk/efo/EFO_0001365
rs918959	2011-04-07	21408207	Chung SA	2011-03-03	PLoS Genet	http://europepmc.org/abstract/MED/21408207	Differential genetic associations for systemic lupus erythematosus based on anti-dsDNA autoantibody production.	Systemic lupus erythematosus	811 anti-dsDNA positive European ancestry cases, 906 anti-dsDNA negative European ancestry cases, 4,813 European ancestry controls	NA	2q31.3	2	180649002	intergenic	CWC22 - SCHLAP1	57703	101669767		641705	43102	rs918959-?		exm-rs918959	0	918959	intergenic	1	0.91	2e-06	5.69897	(anti-dsDNA -)	1.72	[1.39-2.17]	Illumina [421,318] (imputed)	N	systemic lupus erythematosus	http://www.ebi.ac.uk/efo/EFO_0002690
rs917997	2013-02-12	23128233	Jostins L	2012-11-01	Nature	http://europepmc.org/abstract/MED/23128233	Host-microbe interactions have shaped the genetic architecture of inflammatory bowel disease.	Inflammatory bowel disease	12,924 European ancestry cases, 21,442 European ancestry controls	25,683 European ancestry cases, 17,015 European ancestry controls	2q12.1	2	102454108	IL18R1, IL18RAP, IL1R2, IL1RL1, IL1R1, IL1RL2	MIR4772 - SLC9A4	100616157	389015		21742	18605	rs917997-T		exm-rs917997	0	917997	intergenic	1	0.231	3e-20	19.5229		1.103	[1.067-1.14]	Affymetrix & Illumina [1.23 million](imputed)	N	inflammatory bowel disease	http://www.ebi.ac.uk/efo/EFO_0003767
rs916977	2008-11-25	18252221	Kayser M	2008-01-24	Am J Hum Genet	http://europepmc.org/abstract/MED/18252221	Three genome-wide association studies and a linkage analysis identify HERC2 as a human iris color gene.	Iris color	925 Erasmus Ruchpen individuals, 481 European ancestry females	5,575 European ancestry individuals, 1,292 Erasmus Ruchpen individuals	15q13.1	15	28268218	HERC2	HERC2	NA	NA	8924	NA	NA	rs916977-?		exm-rs916977	0	916977	intron	0	NR	1e-43	43		NA		Affymetrix and Illumina[up to ~500,000](pooled)	N	eye color	http://www.ebi.ac.uk/efo/EFO_0003949
rs915071	2012-11-02	20889312	Wang KS	2010-10-01	Schizophr Res	http://europepmc.org/abstract/MED/20889312	A genome-wide meta-analysis identifies novel loci associated with schizophrenia and bipolar disorder.	Bipolar disorder and schizophrenia	651 European ancestry bipolar cases, 1,171 European ancestry schizophrenia cases, 2,412 European ancestry controls	NA	14q12	14	31964652	NR	NUBPL - ARHGAP5-AS1	80224	84837		103428	110767	rs915071-?		exm-rs915071	0	915071	intergenic	1	NR	2e-06	5.69897		1.2346	[NR]	Affymetrix [722,112]	N	mental or behavioural disorder	http://www.ebi.ac.uk/efo/EFO_0000677
rs913588		25231870	Perry JR	2014-07-23	Nature	http://europepmc.org/abstract/MED/25231870	Parent-of-origin-specific allelic associations among 106 genomic loci for age at menarche.	Menarche (age at onset)	Up to 182,413 European ancestry females	NA	9p24.1	9	7174673	KDM4C	KDM4C	NA	NA	23081	NA	NA	rs913588-G		exm-rs913588	0	913588	missense	0	0.49	6e-11	10.2218		0.03	[0.02-0.04] (unit increase)	Illumina & Affymetrix [2,441,815] (imputed)	N	age at menarche	http://www.ebi.ac.uk/efo/EFO_0004703
rs912969	2009-04-01	19247474	Caporaso N	2009-02-27	PLoS One	http://europepmc.org/abstract/MED/19247474	Genome-wide and candidate gene association study of cigarette smoking behaviors.	Smoking behavior	2,617 European ancestry smokers, 1,725 European ancestry controls	NA	13q33.1	13	103214754	intergenic	SLC10A2 - ATP6V1G1P7	6555	100874514		147908	229266	rs912969-?		exm-rs912969	0	912969	intergenic	1	0.07	8e-06	5.09691	(SMKDU)	0.14	[NR] (fewer years)	Illumina [~518,000]	N	smoking behavior	http://www.ebi.ac.uk/efo/EFO_0004318
rs911263	2011-04-12	21399635	Mells GF	2011-03-13	Nat Genet	http://europepmc.org/abstract/MED/21399635	Genome-wide association study identifies 12 new susceptibility loci for primary biliary cirrhosis.	Primary biliary cirrhosis	1,840 European ancestry cases, 5,163 European ancestry controls and (Liu et al)	620 European ancestry cases, 2,514 European ancestry controls	14q24.1	14	68286876	RAD51L1	RAD51B	NA	NA	5890	NA	NA	rs911263-T		exm-rs911263	0	911263	intron	0	0.71	2e-11	10.699		1.29	[1.20-1.39]	Illumina [507,467]	N	biliary liver cirrhosis	http://www.ebi.ac.uk/efo/EFO_0004267
rs911119	2010-05-05	20383146	Kottgen A	2010-04-11	Nat Genet	http://europepmc.org/abstract/MED/20383146	New loci associated with kidney function and chronic kidney disease.	Chronic kidney disease	Up to 67,093 European ancestry individuals	Up to 22,982 European ancestry individuals	20p11.21	20	23632100	CST3, CST4, CST9	CST3	NA	NA	1471	NA	NA	rs911119-?		exm-rs911119	0	911119	intron	0	0.21	2e-138	137.699	(eGFRcys)	NA		Affymetrix & Illumina [~2.5 million] (imputed)	N	chronic kidney disease	http://www.ebi.ac.uk/efo/EFO_0003884
rs910873	2008-11-25	18488026	Brown KM	2008-05-18	Nat Genet	http://europepmc.org/abstract/MED/18488026	Common sequence variants on 20q11.22 confer melanoma susceptibility.	Melanoma	864 European ancestry cases, 864 European ancestry controls	1,230 European ancestry cases, 1,251 European ancestry controls	20q11.22	20	34583968	CDC91L1	PIGU	NA	NA	128869	NA	NA	rs910873-T		exm-rs910873	0	910873	intron	0	0.09	1e-15	15		1.75	[1.53-2.01]	Illumina[535,150](pooled)	N	melanoma	http://www.ebi.ac.uk/efo/EFO_0000756
rs910696	2009-04-01	19247474	Caporaso N	2009-02-27	PLoS One	http://europepmc.org/abstract/MED/19247474	Genome-wide and candidate gene association study of cigarette smoking behaviors.	Smoking behavior	2,617 European ancestry smokers, 1,725 European ancestry controls	NA	1p35.2	1	30094749	intergenic	PTPRU - MATN1	10076	4146		767936	616528	rs910696-?		exm-rs910696	0	910696	intergenic	1	0.31	3e-06	5.52288	(CPD)	0.08	[NR] (more cigarettes per day)	Illumina [~518,000]	N	smoking behavior	http://www.ebi.ac.uk/efo/EFO_0004318
rs910316	2009-04-22	19343178	Soranzo N	2009-04-03	PLoS Genet	http://europepmc.org/abstract/MED/19343178	Meta-analysis of genome-wide scans for human adult stature identifies novel Loci and associations with measures of skeletal frame size.	Height	12,611 European ancestry individuals	7,187 European ancestry individuals	14q24.3	14	75159339	TMED10	TMED10	NA	NA	10972	NA	NA	rs910316-?		exm-rs910316	0	910316	intron	0	0.15	1e-07	7		0.05	[0.03-0.07] (s.d. increase)	Illumina [229,216]	N	body height	http://www.ebi.ac.uk/efo/EFO_0004339
rs909116	2010-06-02	20453838	Turnbull C	2010-05-09	Nat Genet	http://europepmc.org/abstract/MED/20453838	Genome-wide association study identifies five new breast cancer susceptibility loci.	Breast cancer	3,659 European ancestry cases, 4,897 European ancestry controls	12,576 European ancestry cases, 12,223 European ancestry controls	11p15.5	11	1920716	LSP1	TNNT3	NA	NA	7140	NA	NA	rs909116-T		exm-rs909116	0	909116	intron	0	0.53	7e-07	6.1549		1.17	[1.10-1.24]	Illumina [582,886]	N	breast carcinoma	http://www.ebi.ac.uk/efo/EFO_0000305
rs908922	2009-12-04	19896111	Medland SE	2009-11-04	Am J Hum Genet	http://europepmc.org/abstract/MED/19896111	Common variants in the trichohyalin gene are associated with straight hair in Europeans.	Hair morphology	4,845 European ancestry individuals from 2,892 families, 16,140 European ancestry individuals	NA	1q21.3	1	152482115	LCE5A	CRNN - LCE5A	49860	254910		67841	28729	rs908922-A		exm-rs908922	0	908922	intergenic	1	NR	4e-06	5.39794		NA		Illumina [~1 million] (imputed)	N	hair morphology	http://www.ebi.ac.uk/efo/EFO_0005038
rs908821	2009-01-16	19010793	Baranzini SE	2008-11-14	Hum Mol Genet	http://europepmc.org/abstract/MED/19010793	Genome-wide association analysis of susceptibility and clinical phenotype in multiple sclerosis.	Multiple sclerosis	978 European ancestry cases, 883 European ancestry controls	NA	3q23	3	140821876	SLC25A36	TRIM42 - RPL23AP41	287015	646685		120726	80318	rs908821-?		exm-rs908821	0	908821	intergenic	1	0.71	3e-06	5.52288		1.37	[NR]	Illumina[551,642]	N	multiple sclerosis	http://www.ebi.ac.uk/efo/EFO_0003885
rs907611	2014-05-01	24163127	Figueroa JD	2013-10-24	Hum Mol Genet	http://europepmc.org/abstract/MED/24163127	Genome-wide association study identifies multiple loci associated with bladder cancer risk.	Bladder cancer	6,911 European ancestry cases, 11,818 European ancestry controls	801 cases, 1,307 controls	11p15.5	11	1852842	LSP1	LSP1	NA	NA	4046	NA	NA	rs907611-A		exm-rs907611	0	907611	nearGene-5	0	0.31	4e-08	7.39794		1.15	[1.09-1.21]	Illumina [462,190]	N	bladder carcinoma	http://www.ebi.ac.uk/efo/EFO_0000292
rs907092	2009-06-21	19458352	Hirschfield GM	2009-05-20	N Engl J Med	http://europepmc.org/abstract/MED/19458352	Primary biliary cirrhosis associated with HLA, IL12A, and IL12RB2 variants.	Primary biliary cirrhosis	505 European ancestry cases, 1,507 European ancestry controls	526 European ancestry cases, 1,206 European ancestry controls	17q12	17	39766006	IKZF3	IKZF3	NA	NA	22806	NA	NA	rs907092-A		exm-rs907092	0	907092	cds-synon	0	0.45	8e-06	5.09691		1.29	[1.15-1.44]	Illumina [305,724]	N	biliary liver cirrhosis	http://www.ebi.ac.uk/efo/EFO_0004267
rs904251	2012-11-08	19734545	Need AC	2009-09-04	Hum Mol Genet	http://europepmc.org/abstract/MED/19734545	A genome-wide study of common SNPs and CNVs in cognitive performance in the CANTAB.	Cognitive performance	Up to 1,295 individuals	NA	6p21.2	6	37483920	C6orf129	CCDC167	NA	NA	154467	NA	NA	rs904251-?		exm-rs904251	0	904251	intron	0	0.3806	7e-06	5.1549	(SWM strategy)	NA		Illumina [475,971]	N	neuropsychological test	http://www.ebi.ac.uk/efo/EFO_0003926
rs9036	2012-11-08	19734545	Need AC	2009-09-04	Hum Mol Genet	http://europepmc.org/abstract/MED/19734545	A genome-wide study of common SNPs and CNVs in cognitive performance in the CANTAB.	Cognitive performance	Up to 1,295 individuals	NA	3p25.1	3	14489213	GRIP2	GRIP2, SLC6A6	NA	NA	80852, 6533	NA	NA	rs9036-?		exm-rs9036	0	9036	ncRNA;UTR-3	0	0.187	3e-06	5.52288	(PAL6)	NA		Illumina [475,971]	N	neuropsychological test	http://www.ebi.ac.uk/efo/EFO_0003926
rs903027	2011-01-12	21116278	Furney SJ	2010-11-30	Mol Psychiatry	http://europepmc.org/abstract/MED/21116278	Genome-wide association with MRI atrophy measures as a quantitative trait locus for Alzheimer's disease.	MRI atrophy measures	Up to 434 European ancestry MCI cases, 245 European ancestry AD cases, 284 European ancestry controls	NA	8q12.3	8	61496869	RLBP1L1	CLVS1	NA	NA	157807	NA	NA	rs903027-?		exm-rs903027	0	903027	intron	0	NR	6e-06	5.22185	(whole-brain volume)	0.0087	[NR] (unit decrease (main effect))	Illumina [488,911]	N	Alzheimers disease, brain measurement	http://www.ebi.ac.uk/efo/EFO_0000249, http://www.ebi.ac.uk/efo/EFO_0004464
rs902774	2011-07-30	21743057	Schumacher FR	2011-07-08	Hum Mol Genet	http://europepmc.org/abstract/MED/21743057	Genome-wide association study identifies new prostate cancer susceptibility loci.	Prostate cancer	2,782 European ancestry cases, 4,458 European ancestry controls	7,358 European ancestry cases, 6,732 European ancestry controls	12q13.13	12	52880120	EIF4B, KRT8, TENC1	KRT78 - RPL7P41	196374	100271222		31126	5603	rs902774-A		exm-rs902774	0	902774	intergenic	1	0.17	5e-09	8.30103		1.17	[1.11-1.24]	Illumina [571,243]	N	prostate carcinoma	http://www.ebi.ac.uk/efo/EFO_0001663
rs900400		25231870	Perry JR	2014-07-23	Nature	http://europepmc.org/abstract/MED/25231870	Parent-of-origin-specific allelic associations among 106 genomic loci for age at menarche.	Menarche (age at onset)	Up to 182,413 European ancestry females	NA	3q25.31	3	157080986	CCNL1, LEKR1	KLF3P2 - LINC00880	100124394	339894		102866	681	rs900400-T		exm-rs900400	0	900400	intergenic	1	0.61	2e-11	10.699		0.03	[0.02-0.04] (unit increase)	Illumina & Affymetrix [2,441,815] (imputed)	N	age at menarche	http://www.ebi.ac.uk/efo/EFO_0004703
rs900145	2014-07-01	21102462	Elks CE	2010-11-21	Nat Genet	http://europepmc.org/abstract/MED/21102462	Thirty new loci for age at menarche identified by a meta-analysis of genome-wide association studies.	Menarche (age at onset)	86,142 European ancestry female individuals, 557 Old Order Amish female individuals, 1,103 Erasmus Rucphen female individuals	Up to 12,813 European ancestry female individuals, 910 Val Borbera female individuals, 348 Orcadian female individuals, 338 Friuli Venezia Giulia female individuals, 322 Carlantino female individuals	11p15.2, 11p15.3	11	13272358	ARNTL	RASSF10 - ARNTL	644943	406		260252	5376	rs900145-C		exm-rs900145	0	900145	intergenic	1	0.3	2e-08	7.69897		2.3	[1.52-3.08] (week increase)	Affymetrix & Illumina [~2.5 million] (imputed)	N	age at menarche	http://www.ebi.ac.uk/efo/EFO_0004703
rs894157	2013-04-09	23251661	Comuzzie AG	2012-12-04	PLoS One	http://europepmc.org/abstract/MED/23251661	Novel genetic loci identified for the pathophysiology of childhood obesity in the Hispanic population.	Obesity-related traits	815 Hispanic children from 263 families	NA	15q26.1	15	89624877	C15orf42	KIF7, TICRR	NA	NA	374654, 90381	NA	NA	rs894157-G		exm-rs894157	0	894157	missense;intron	0	0.273	9e-06	5.04576	(IGF1 free )	0.03	[NR] (ng/mL increase)	Illumina [899,892]	N	CCL2 measurement, CCL5 measurement, HOMA-IR, IGFBP-1 measurement, IgF-1 measurement, adiponectin measurement, amino acid measurement, antioxidant measurement, arm span, aspartate aminotransferase measurement, birth weight, blood urea nitrogen measurement, body composition measurement, body height, body mass index, body weight, bone density, c-reactive protein measurement, cortisol secretion measu…	http://www.ebi.ac.uk/efo/EFO_0004749, http://www.ebi.ac.uk/efo/EFO_0005117, http://www.ebi.ac.uk/efo/EFO_0004501, http://www.ebi.ac.uk/efo/EFO_0005118, http://www.ebi.ac.uk/efo/EFO_0004627, http://www.ebi.ac.uk/efo/EFO_0004502, http://www.ebi.ac.uk/efo/EFO_0005134, http://www.ebi.ac.uk/efo/EFO_0005119, http://www.ebi.ac.uk/efo/EFO_0005108, http://www.ebi.ac.uk/efo/EFO_0004736, http://www.ebi.ac.u…
rs893971	2008-12-09	18846501	Sonuga-Barke EJ	2008-10-07	Am J Med Genet B Neuropsychiatr Genet	http://europepmc.org/abstract/MED/18846501	Does parental expressed emotion moderate genetic effects in ADHD? An exploration using a genome wide association scan.	Conduct disorder (interaction)	909 European ancestry trios	NA	4q22.1	4	88282518	PPM1K	PPM1K	NA	NA	152926	NA	NA	rs893971-T		exm-rs893971	0	893971	intron	0	0.6	7e-06	5.1549	(int, MC)	1.15	[NR] (unit decrease)	Perlegen [429,901)	N	conduct disorder	http://www.ebi.ac.uk/efo/EFO_0004216
rs893817	2009-08-07	19584346	Vasan RS	2009-07-08	JAMA	http://europepmc.org/abstract/MED/19584346	Genetic variants associated with cardiac structure and function: a meta-analysis and replication of genome-wide association data.	Aortic root size	12,612 European ancestry individuals	4,094 European ancestry individuals	15q24.1	15	73936724	LOXL1	LOXL1	NA	NA	4016	NA	NA	rs893817-G		exm-rs893817	0	893817	intron	0	0.34	3e-06	5.52288		0.02	[0.01-0.03] (cm increase)	Affymetrix & Illumina [~2.5 million] (imputed)	N	aortic root size	http://www.ebi.ac.uk/efo/EFO_0005037
rs892055	2011-01-09	21182207	Salyakina D	2010-12-01	Autism Res	http://europepmc.org/abstract/MED/21182207	Variants in several genomic regions associated with asperger disorder.	Asperger disorder	848 individuals from 232 families	NA	19q13.2	19	38422124	ODF3L2	RASGRP4	NA	NA	115727	NA	NA	rs892055-?		exm-rs892055	0	892055	missense	0	0.33	5e-06	5.30103		NA		Illumina [439,282] (imputed)	N	asperger syndrome	http://www.ebi.ac.uk/efo/EFO_0003757
rs891835	2009-07-12	19578367	Shete S	2009-07-05	Nat Genet	http://europepmc.org/abstract/MED/19578367	Genome-wide association study identifies five susceptibility loci for glioma.	Glioma	1,878 European ancestry cases, 3,670 European ancestry controls	2,545 European ancestry cases, 2,953 European ancestry controls	8q24.21	8	129479506	CCDC26	LINC00977 - MIR3686	728724	100500839		238266	4551	rs891835-G		exm-rs891835	0	891835	intergenic	1	0.79	8e-11	10.0969		1.24	[1.17-1.30]	Illumina [454,576]	N	central nervous system cancer	http://www.ebi.ac.uk/efo/EFO_0000326
rs891088		25282103	Wood AR	2014-10-05	Nat Genet	http://europepmc.org/abstract/MED/25282103	Defining the role of common variation in the genomic and biological architecture of adult human height.	Height	253,288 European ancestry individuals	80,067 European ancestry individuals	19p13.2	19	7184751	INSR	INSR	NA	NA	3643	NA	NA	rs891088-A		exm-rs891088	0	891088	intron	0	0.738	7e-18	17.1549		0.029	[0.023-0.035] (unit decrease)	Illumina, Affymetrix and Perlegen [2,550,858] (imputed)	N	body height	http://www.ebi.ac.uk/efo/EFO_0004339
rs89107	2009-08-07	19584346	Vasan RS	2009-07-08	JAMA	http://europepmc.org/abstract/MED/19584346	Genetic variants associated with cardiac structure and function: a meta-analysis and replication of genome-wide association data.	Cardiac structure and function	12,612 European ancestry individuals	4,094 European ancestry individuals	6q22.31	6	118256880	C6orf204, PLN, SLC35F1	SLC35F1	NA	NA	222553	NA	NA	rs89107-G		exm-rs89107	0	89107	intron	0	0.5	1e-09	9	(LV internal diastolic dimensions)	0.03	[0.02-0.04] (cm decrease)	Affymetrix & Illumina [~2.5 million] (imputed)	N	cardiovascular measurement	http://www.ebi.ac.uk/efo/EFO_0004298
rs889312	2014-10-17	24493630	Ahsan H	2014-02-03	Cancer Epidemiol Biomarkers Prev	http://europepmc.org/abstract/MED/24493630	A genome-wide association study of early-onset breast cancer identifies PFKM as a novel breast cancer gene and supports a common genetic spectrum for breast cancer at any age.	Breast cancer (early onset)	3,523 European ancestry young female cases, 2,702 European ancestry young female controls	3,470 European ancestry young female cases, 5,475 European ancestry young female controls	5q11.2	5	56736057	MAP3K1	RPL26P19 - MAP3K1	441073	4214		230943	79016	rs889312-?		exm-rs889312	0	889312	intergenic	1	0.29	1e-08	8		1.29	[NR]	Illumina [1,265,548] (Imputed)	N	breast carcinoma	http://www.ebi.ac.uk/efo/EFO_0000305
rs889014		25429064	He M	2014-11-26	Hum Mol Genet	http://europepmc.org/abstract/MED/25429064	Meta-analysis of genome-wide association studies of adult height in East Asians identifies 17 novel loci.	Height	36,227 East Asian ancestry individuals	57,699 East Asian ancestry individuals	5q35.2	5	173557111	BOD1, STC2	MIR8056 - BOD1	102465862	91272		209575	50034	rs889014-T		exm-rs889014	0	889014	intergenic	1	0.44	2e-09	8.69897		0.047	[0.031-0.063] (unit decrease)	Illumina and Affymetrix [2,704,730] (Imputed)	N	body height	http://www.ebi.ac.uk/efo/EFO_0004339
rs888219	2009-09-28	19721433	McClay JL	2009-09-01	Mol Psychiatry	http://europepmc.org/abstract/MED/19721433	Genome-wide pharmacogenomic analysis of response to treatment with antipsychotics.	Response to antipsychotic treatment	494 European ancestry cases, 244 African American and other ancestry cases	NA	9q33.3	9	126166744	intergenic	PBX3 - MVB12B	5090	89853		199367	160100	rs888219-?		exm-rs888219	0	888219	intergenic	1	NR	2e-07	6.69897	(risperidone)	11	[NR] (% of variance explained)	Affymetrix & Perlegen [492,900]	N	response to antipsychotic drug	http://purl.obolibrary.org/obo/GO_0097332
rs887912	2013-09-12	23563607	Berndt SI	2013-04-07	Nat Genet	http://europepmc.org/abstract/MED/23563607	Genome-wide meta-analysis identifies 11 new loci for anthropometric traits and provides insights into genetic architecture.	Obesity	93,015 European ancestry overweight individuals, 32,858 European ancestry class I obese individuals, 9,889 European ancestry class II obese individuals, 2,896 European ancestry class III obese individuals, up to 65,840 European ancestry controls	65,332 European ancestry overweight individuals, 22,373 European ancestry class I obese individuals, 5,476 European ancestry class II obese individuals, 1,162 European ancestry class III obese individuals, up to 39,294 European ancestry controls	2p16.1	2	59075742	FANCL	LINC01122 - RNA5SP94	400955	100873327		11976	619020	rs887912-T		exm-rs887912	0	887912	intergenic	1	0.28	1e-10	10	(Obesity class I)	1.07	[NR]	Illumina & Affymetrix [~2.8 millions] (Imputed)	N	anthropometry	http://www.ebi.ac.uk/efo/EFO_0004302
rs887829	2015-05-01	25884002	Moore CB	2015-01-09	Open Forum Infect Dis	http://europepmc.org/abstract/MED/25884002	Phenome-wide Association Study Relating Pretreatment Laboratory Parameters With Human Genetic Variants in AIDS Clinical Trials Group Protocols.	Total bilirubin levels in HIV-1 infection	2,547 individuals	NA	2q37.1	2	233759924	LOC100286922, UGT, UGT1A, UGT1A1, UGT1A10, UGT1A3, UGT1A4, UGT1A5, UGT1A6, UGT1A7, UGT1A8, UGT1A9	UGT1A1, UGT1A10, UGT1A3, UGT1A4, UGT1A5, UGT1A6, UGT1A7, UGT1A8, UGT1A9	NA	NA	54658, 54575, 54659, 54657, 54579, 54578, 54577, 54576, 54600	NA	NA	rs887829-T		exm-rs887829	0	887829	intron;intron;intron;intron;intron;intron;intron;nearGene-5;intron	0	0.3656	7e-31	30.1549		0.1145	[NR] (unit increase)	Illumina [5,954,294] (Imputed)	N	HIV-1 infection, bilirubin measurement	http://www.ebi.ac.uk/efo/EFO_0000180, http://www.ebi.ac.uk/efo/EFO_0004570
rs887304	2010-09-24	20708005	Chalasani N	2010-08-10	Gastroenterology	http://europepmc.org/abstract/MED/20708005	Genome-wide association study identifies variants associated with histologic features of nonalcoholic Fatty liver disease.	Non-alcoholic fatty liver disease histology (lobular)	236 European ancestry cases	NA	12p13.32	12	3648382	EFCAB4B	CRACR2A	NA	NA	84766	NA	NA	rs887304-A		exm-rs887304	0	887304	intron	0	0.31	8e-07	6.09691		0.36	[NR] (unit increase)	Illumina [324,623]	N	cirrhosis of liver, non-alcoholic fatty liver disease	http://www.ebi.ac.uk/efo/EFO_0001422, http://www.ebi.ac.uk/efo/EFO_0003095
rs886774	2009-12-11	19915572	Barrett JC	2009-11-15	Nat Genet	http://europepmc.org/abstract/MED/19915572	Genome-wide association study of ulcerative colitis identifies three new susceptibility loci, including the HNF4A region.	Ulcerative colitis	2,361 European ancestry cases, 5,417 European ancestry controls	2,321 European ancestry cases, 4,818 European ancestry controls	7q31.1	7	107854989	LAMB1	PIGCP2 - DLD	100128307	1738		45397	36152	rs886774-G		exm-rs886774	0	886774	intergenic	1	0.41	3e-08	7.52288		1.11	[1.03-1.19]	Affymetrix [NR]	N	ulcerative colitis	http://www.ebi.ac.uk/efo/EFO_0000729
rs886716	2009-04-01	19247474	Caporaso N	2009-02-27	PLoS One	http://europepmc.org/abstract/MED/19247474	Genome-wide and candidate gene association study of cigarette smoking behaviors.	Smoking behavior	2,617 European ancestry smokers, 1,725 European ancestry controls	NA	7p15.2	7	26517999	intergenic	SNX10 - KIAA0087	29887	9808		143616	15122	rs886716-?		exm-rs886716	0	886716	intergenic	1	0.69	8e-06	5.09691	(CPDBI)	1.52	[NR]	Illumina [~518,000]	N	smoking behavior	http://www.ebi.ac.uk/efo/EFO_0004318
rs886427	2010-09-13	20694148	Zabaneh D	2010-08-04	PLoS One	http://europepmc.org/abstract/MED/20694148	A genome-wide association study of the metabolic syndrome in Indian Asian men.	Metabolic syndrome	2,554 Indian Asian ancestry individuals	2,240 Indian Asian ancestry individuals	16p13.3	16	2973604	PKMYT1	PAQR4, PKMYT1	NA	NA	124222, 9088	NA	NA	rs886427-?		exm-rs886427	0	886427	intron;intron	0	0.28	6e-06	5.22185	(WHR)	NA		Illumina [308,011]	N	metabolic syndrome	http://www.ebi.ac.uk/efo/EFO_0000195
rs886424	2012-08-14	22688191	Bergen SE	2012-06-12	Mol Psychiatry	http://europepmc.org/abstract/MED/22688191	Genome-wide association study in a Swedish population yields support for greater CNV and MHC involvement in schizophrenia compared with bipolar disorder.	Bipolar disorder and schizophrenia	2,111 European ancestry schizophrenia cases, 836 European ancestry bipolar disorder cases, 2,535 European ancestry controls	NA	6p21.33	6	30814225	other genes, MHC	LINC00243	NA	NA	401247	NA	NA	rs886424-?		exm-rs886424	0	886424	ncRNA;missense	0	NR	9e-07	6.04576		1.37	[NR]	Affymetrix [745,006]	N	bipolar disorder, schizophrenia	http://www.ebi.ac.uk/efo/EFO_0000289, http://www.ebi.ac.uk/efo/EFO_0000692
rs886144	2008-12-24	19043545	Gieger C	2008-11-28	PLoS Genet	http://europepmc.org/abstract/MED/19043545	Genetics meets metabolomics: a genome-wide association study of metabolite profiles in human serum.	Metabolite levels	284 European ancestry male individuals	NA	15q26.1	15	91174122	SV2B	SV2B	NA	NA	9899	NA	NA	rs886144-?		exm-rs886144	0	886144	intron	0	0.38	2e-07	6.69897	(SM)	NA		Affymetrix[187,454]	N	acylcarnitine measurement, carbohydrate measurement, lipid measurement, lysine measurement, phenylalanine measurement, phospholipid measurement, serotonin measurement, sphingolipid measurement, tyrosine measurement	http://www.ebi.ac.uk/efo/EFO_0005059, http://www.ebi.ac.uk/efo/EFO_0004998, http://www.ebi.ac.uk/efo/EFO_0004529, http://www.ebi.ac.uk/efo/EFO_0005002, http://www.ebi.ac.uk/efo/EFO_0005001, http://www.ebi.ac.uk/efo/EFO_0004639, http://www.ebi.ac.uk/efo/EFO_0004846, http://www.ebi.ac.uk/efo/EFO_0004622, http://www.ebi.ac.uk/efo/EFO_0005058
rs886090	2013-08-06	23509962	Greliche N	2013-03-20	BMC Med Genet	http://europepmc.org/abstract/MED/23509962	A genome-wide search for common SNP x SNP interactions on the risk of venous thrombosis.	Venous thromboembolism (gene x gene interaction)	411 European ancestry cases, 1,228 European ancestry controls	1,542 European ancestry cases, 1,110 European ancestry controls	9q34.2	9	133332667	NR	SURF6	NA	NA	6838	NA	NA	rs886090-A		exm-rs886090	0	886090	missense	0		6e-11	10.2218		1.64	[NR]	Illumina [291,872]	N	venous thromboembolism	http://www.ebi.ac.uk/efo/EFO_0004286
rs885389	2009-12-29	20031603	Marroni F	2009-08-01	Circ Cardiovasc Genet	http://europepmc.org/abstract/MED/20031603	A genome-wide association scan of RR and QT interval duration in 3 European genetically isolated populations: the EUROSPAN project.	RR interval (heart rate)	2,325 European ancestry individuals	NA	12q24.33	12	131137217	GPR133	ADGRD1	NA	NA	283383	NA	NA	rs885389-A		exm-rs885389	0	885389	intron	0	0.3	4e-08	7.39794		0.17	[0.11-0.23] (unit decrease)	Illumina [~318,327]	N	RR interval	http://www.ebi.ac.uk/efo/EFO_0004831
rs884205	2014-12-18	24945404	Kemp JP	2014-06-19	PLoS Genet	http://europepmc.org/abstract/MED/24945404	Phenotypic dissection of bone mineral density reveals skeletal site specificity and facilitates the identification of novel loci in the genetic regulation of bone mass attainment.	Bone mineral density (paediatric, skull)	7,976 European ancestry children, 289 Surinamese ancestry children, 300 Turkish ancestry children, 232 Moroccan ancestry children, 588 children	NA	18q21.33	18	62387624	TNFRSF11A	TNFRSF11A	NA	NA	8792	NA	NA	rs884205-C		exm-rs884205	0	884205	UTR-3	0	0.75	2e-08	7.69897		0.104	[0.069-0.139] (unit increase)	Illumina [~2.5 Million] (imputed)	N	bone density	http://www.ebi.ac.uk/efo/EFO_0003923
rs883079	2011-01-06	21076409	Sotoodehnia N	2010-11-14	Nat Genet	http://europepmc.org/abstract/MED/21076409	Common variants in 22 loci are associated with QRS duration and cardiac ventricular conduction.	QRS duration	39,717 European ancestry individuals, 690 Orcadian individuals	7,170 European ancestry individuals	12q24.21	12	114355435	TBX5	TBX5	NA	NA	6910	NA	NA	rs883079-C		exm-rs883079	0	883079	UTR-3	0	0.29	1e-10	10		0.49	[0.33-0.65] (ms increase)	Affymetrix & Illumina [~2.5 million] (imputed)	N	heart function measurement	http://www.ebi.ac.uk/efo/EFO_0004311
rs882632	2010-03-02	20125088	Shi J	2010-02-02	Mol Psychiatry	http://europepmc.org/abstract/MED/20125088	Genome-wide association study of recurrent early-onset major depressive disorder.	Major depressive disorder	1,020 European ancestry cases, 1,636 European ancestry controls	NA	2p23.2	2	29057895	C2orf71, FAM179A	FAM179A - C2orf71	165186	388939		5665	3795	rs882632-T		exm-rs882632	0	882632	intergenic	1	0.29	2e-06	5.69897		1.34		Affymetrix [671,424]	N	unipolar depression	http://www.ebi.ac.uk/efo/EFO_0003761
rs882300	2009-06-29	19525953	De Jager PL	2009-06-14	Nat Genet	http://europepmc.org/abstract/MED/19525953	Meta-analysis of genome scans and replication identify CD6, IRF8 and TNFRSF1A as new multiple sclerosis susceptibility loci.	Multiple sclerosis	2,624 European ancestry cases, 7,220 European ancestry controls	2,215 European ancestry cases, 2,116 European ancestry controls	2q22.1	2	136218685	CXCR4	HNRNPKP2 - UBBP1	389053	7315		18182	110615	rs882300-C		exm-rs882300	0	882300	intergenic	1	0.61	1e-07	7		1.19	[1.09-1.30]	Affymetrix & Illumina [~2.56 million] (imputed)	N	multiple sclerosis	http://www.ebi.ac.uk/efo/EFO_0003885
rs881858	2010-05-05	20383146	Kottgen A	2010-04-11	Nat Genet	http://europepmc.org/abstract/MED/20383146	New loci associated with kidney function and chronic kidney disease.	Chronic kidney disease	Up to 67,093 European ancestry individuals	Up to 22,982 European ancestry individuals	6p21.1	6	43838872	VEGFA	VEGFA - LINC01512	7422	100132354		52384	52157	rs881858-G		exm-rs881858	0	881858	intergenic	1	0.28	9e-14	13.0458	(eGFRcrea)	1.08	[0.007-0.015] (ml/min/1.73 m2 increase)	Affymetrix & Illumina [~2.5 million] (imputed)	N	chronic kidney disease	http://www.ebi.ac.uk/efo/EFO_0003884
rs881375	2009-06-17	19503088	Gregersen PK	2009-06-07	Nat Genet	http://europepmc.org/abstract/MED/19503088	REL, encoding a member of the NF-kappaB family of transcription factors, is a newly defined risk locus for rheumatoid arthritis.	Rheumatoid arthritis	2,418 European ancestry cases, 4,504 European ancestry controls	2,604 cases, 2,882 controls	9q33.2	9	120890620	C5, TRAF1	PHF19	NA	NA	26147	NA	NA	rs881375-?		exm-rs881375	0	881375	intron	0	NR	4e-08	7.39794		NA		Illumina [278,502]	N	rheumatoid arthritis	http://www.ebi.ac.uk/efo/EFO_0000685
rs880315	2015-06-15	25249183	Lu X	2014-09-23	Hum Mol Genet	http://europepmc.org/abstract/MED/25249183	Genome-wide association study in Chinese identifies novel loci for blood pressure and hypertension.	Hypertension	5,065 Han Chinese ancestry cases, 4,404 Han Chinese ancestry controls	29,799 Han Chinese ancestry cases, 39,347 Han Chinese ancestry controls	1p36.22	1	10736809	CASZ1	CASZ1	NA	NA	54897	NA	NA	rs880315-C		exm-rs880315	0	880315	intron	0	0.63	2e-09	8.69897		NA		Illumina & Affymetrix [2,485,448] (imputed)	N	hypertension	http://www.ebi.ac.uk/efo/EFO_0000537
rs879882	2012-10-24	20881960	Lango Allen H	2010-09-29	Nature	http://europepmc.org/abstract/MED/20881960	Hundreds of variants clustered in genomic loci and biological pathways affect human height.	Height	133,653 European ancestry individuals	50,074 European ancestry individuals	6p21.33	6	31171675	MICA	POU5F1	NA	NA	5460	NA	NA	rs879882-?		exm-rs879882	0	879882	nearGene-5	0	NR	2e-07	6.69897	(Conditioned on rs2256183)	NA	[NR]	Affymetrix, Illumina [2,834,208] (imputed)	N	body height	http://www.ebi.ac.uk/efo/EFO_0004339
rs87938	2009-10-16	19801982	Rivadeneira F	2009-10-04	Nat Genet	http://europepmc.org/abstract/MED/19801982	Twenty bone-mineral-density loci identified by large-scale meta-analysis of genome-wide association studies.	Bone mineral density (hip)	19,195 European ancestry individuals	NA	3p22.1	3	41096181	CTNNB1	RPS27P4 - MRPS31P1	389112	351449		334325	92849	rs87938-A		exm-rs87938	0	87938	intergenic	1	0.45	8e-10	9.09691		0.07	[0.05-0.09] (s.d. decrease)	Affymetrix & Illumina [2,543,686](imputed)	N	bone density	http://www.ebi.ac.uk/efo/EFO_0003923
rs876537	2011-06-18	21647738	Wu Y	2011-06-07	Inflammation	http://europepmc.org/abstract/MED/21647738	Genome-wide association with C-reactive protein levels in CLHNS: evidence for the CRP and HNF1A loci and their interaction with exposure to a pathogenic environment.	C-reactive protein	1,709 Filipino ancestry female individuals	NA	1q23.2	1	159705143	CRP	CRPP1	NA	NA	171422	NA	NA	rs876537-C		exm-rs876537	0	876537		0	0.43	1e-09	9		0.288	[0.20-0.38] (unit increase)	Affymetrix [2,073,674] (imputed)	N	c-reactive protein measurement	http://www.ebi.ac.uk/efo/EFO_0004458
rs876347	2009-11-30	19875103	Aberg K	2009-10-27	Biol Psychiatry	http://europepmc.org/abstract/MED/19875103	Genomewide association study of movement-related adverse antipsychotic effects.	Response to antipsychotic therapy (extrapyramidal side effects)	421 European ancestry schizophrenia cases, 214 African American schizophrenia cases, 103 schizophrenia cases	NA	9q33.1	9	118268751	intergenic	TPT1P9 - BRINP1	389787	1620		185276	897879	rs876347-?		exm-rs876347	0	876347	intergenic	1	NR	2e-06	5.69897	(SAS)	NA		Affymetrix [492,000]	N	response to antipsychotic drug	http://purl.obolibrary.org/obo/GO_0097332
rs875971	2011-03-04	21223598	Wineinger NE	2011-01-11	BMC Med Genomics	http://europepmc.org/abstract/MED/21223598	Genome-wide joint SNP and CNV analysis of aortic root diameter in African Americans: the HyperGEN study.	Aortic root size	1,086 African American individuals	NA	7q11.21	7	66152608	CRCP	CRCP	NA	NA	27297	NA	NA	rs875971-?		exm-rs875971	0	875971	ncRNA	0	0.32	4e-06	5.39794		0.1069	[0.063-0.151] (cm increase)	Affymetrix [NR]	N	aortic root size	http://www.ebi.ac.uk/efo/EFO_0005037
rs8756		25282103	Wood AR	2014-10-05	Nat Genet	http://europepmc.org/abstract/MED/25282103	Defining the role of common variation in the genomic and biological architecture of adult human height.	Height	253,288 European ancestry individuals	80,067 European ancestry individuals	12q14.3	12	65965972	HMGA2	HMGA2	NA	NA	8091	NA	NA	rs8756-A		exm-rs8756	0	8756	UTR-3	0	0.508	5e-90	89.301		0.059	[0.053-0.065] (unit decrease)	Illumina, Affymetrix and Perlegen [2,550,858] (imputed)	N	body height	http://www.ebi.ac.uk/efo/EFO_0004339
rs874628	2012-10-24	21833088	Sawcer S	2011-08-11	Nature	http://europepmc.org/abstract/MED/21833088	Genetic risk and a primary role for cell-mediated immune mechanisms in multiple sclerosis.	Multiple sclerosis	9,772 European ancestry cases, 16,849 European ancestry controls	4,218 European ancestry cases, 7,296 European ancestry controls	19p13.11	19	18193890	MPV17L2	MPV17L2	NA	NA	84769	NA	NA	rs874628-A		exm-rs874628	0	874628	missense	0	NR	1e-08	8		1.11	[1.09-1.12]	Illumina [465,434]	N	multiple sclerosis	http://www.ebi.ac.uk/efo/EFO_0003885
rs874426	2009-05-07	18937294	Lasky-Su J	2008-12-05	Am J Med Genet B Neuropsychiatr Genet	http://europepmc.org/abstract/MED/18937294	Genome-wide association scan of the time to onset of attention deficit hyperactivity disorder.	Attention deficit hyperactivity disorder (time to onset)	930 European ancestry trios	NA	11p15.1	11	19548016	intergenic	NAV2	NA	NA	89797	NA	NA	rs874426-C		exm-rs874426	0	874426	intron	0	NR	4e-06	5.39794	(earlier onset)	NA		Perlegen [429,981]	N	attention deficit hyperactivity disorder	http://www.ebi.ac.uk/efo/EFO_0003888
rs874040	2010-06-13	20453842	Stahl EA	2010-05-09	Nat Genet	http://europepmc.org/abstract/MED/20453842	Genome-wide association study meta-analysis identifies seven new rheumatoid arthritis risk loci.	Rheumatoid arthritis	5,539 European ancestry cases, 20,169 European ancestry controls	6,768 European ancestry cases, 8,806 European ancestry controls	4p15.2, 4p15.2[rs874040]; 4p15.2[rs6448432]	4	26106575	RBPJ	SMIM20 - RBPJ	389203	3516		176696	56919	rs874040-C		exm-rs874040	0	874040	intergenic	1	0.3	1e-16	16		1.14	[NR]	Affymetrix & Illumina [~2,716,259] (imputed)	N	rheumatoid arthritis	http://www.ebi.ac.uk/efo/EFO_0000685
rs873917	2009-06-04	19451621	Landers JE	2009-05-18	Proc Natl Acad Sci U S A	http://europepmc.org/abstract/MED/19451621	Reduced expression of the Kinesin-Associated Protein 3 (KIFAP3) gene increases survival in sporadic amyotrophic lateral sclerosis.	Amyotrophic lateral sclerosis	1,821 cases, 2,258 controls	538 cases, 556 controls	1p34.2	1	39667123	NT5C1A	NT5C1A	NA	NA	84618	NA	NA	rs873917-T		exm-rs873917	0	873917	intron	0	0.29	8e-06	5.09691	(susceptibilty)	1.16	[NR]	Illumina [288,357]	N	amyotrophic lateral sclerosis	http://www.ebi.ac.uk/efo/EFO_0000253
rs873549	2010-09-22	20711176	Nakashima M	2010-08-15	Nat Genet	http://europepmc.org/abstract/MED/20711176	A genome-wide association study identifies four susceptibility loci for keloid in the Japanese population.	Keloid	178 Japanese ancestry cases, 906 Japanese ancestry controls	621 Japanese ancestry cases, 2,271 Japanese ancestry controls	1q41	1	222098425	intergenic	DUSP10 - QRSL1P2	11221	100422330		356251	163408	rs873549-C		exm-rs873549	0	873549	intergenic	1	0.28	6e-23	22.2218		1.77	[1.58-1.99]	Illumina [452,038]	N	keloid	http://www.ebi.ac.uk/efo/EFO_0004212
rs872071	2014-06-19	24292274	Speedy HE	2013-12-01	Nat Genet	http://europepmc.org/abstract/MED/24292274	A genome-wide association study identifies multiple susceptibility loci for chronic lymphocytic leukemia.	Chronic lymphocytic leukemia	1,739 European ancestry cases, 5,199 European ancestry controls	1,144 European ancestry cases, 3,151 European ancestry controls	6p25.3	6	411064	IRF4	IRF4	NA	NA	3662	NA	NA	rs872071-G		exm-rs872071	0	872071	ncRNA	0	0.51	3e-16	15.5229		1.39	[NR]	Illumina [450,000] (Imputed)	N	chronic lymphocytic leukemia	http://www.ebi.ac.uk/efo/EFO_0000095
rs871392	2009-03-31	19260141	Zemunik T	2009-02-01	Croat Med J	http://europepmc.org/abstract/MED/19260141	Genome-wide association study of biochemical traits in Korcula Island, Croatia.	Biochemical measures	898 Korculan individuals	NA	12q12	12	41778180	intergenic	MTND1P24 - GXYLT1	100873341	283464		77929	303665	rs871392-A		exm-rs871392	0	871392	intergenic	1	0.15	3e-06	5.52288	(HDL cholesterol)	0.26	[0.15-0.37] (mmol/L decrease)	Illumina [316,730]	N	fibrinogen measurement, high density lipoprotein cholesterol measurement, low density lipoprotein cholesterol measurement, serum albumin measurement, total cholesterol measurement, triglyceride measurement, uric acid measurement	http://www.ebi.ac.uk/efo/EFO_0004623, http://www.ebi.ac.uk/efo/EFO_0004612, http://www.ebi.ac.uk/efo/EFO_0004611, http://www.ebi.ac.uk/efo/EFO_0004535, http://www.ebi.ac.uk/efo/EFO_0004574, http://www.ebi.ac.uk/efo/EFO_0004530, http://www.ebi.ac.uk/efo/EFO_0004761
rs869244	2010-06-22	20526338	Johnson AD	2010-06-06	Nat Genet	http://europepmc.org/abstract/MED/20526338	Genome-wide meta-analyses identifies seven loci associated with platelet aggregation in response to agonists.	Platelet aggregation	Up to 3,991 European ancestry individuals	Up to 840 African American individuals	10q25.2	10	111149347	ADRA2A	ADRA2A - BTBD7P2	150	100420392		68440	173431	rs869244-A		exm-rs869244	0	869244	intergenic	1	0.353	3e-12	11.5229	(epinephrine)	NA		Affymetrix & Illumina [~2.33 million] (imputed)	N	platelet aggregation	http://purl.obolibrary.org/obo/GO_0070527
rs867559	2010-11-17	20935630	Speliotes EK	2010-10-10	Nat Genet	http://europepmc.org/abstract/MED/20935630	Association analyses of 249,796 individuals reveal 18 new loci associated with body mass index.	Body mass index	Up to 123,865 European ancestry individuals	Up to 125,931 European ancestry individuals	9q33.3	9	126703046	LMX1B	LMX1B - ZBTB43	4010	23099		2014	101960	rs867559-G		exm-rs867559	0	867559	intergenic	1	0.22	1e-07	7		NA		Affymetrix, Illumina and Perlegen [~2.8 million] (imputed)	N	body mass index	http://www.ebi.ac.uk/efo/EFO_0004340
rs867529		25429064	He M	2014-11-26	Hum Mol Genet	http://europepmc.org/abstract/MED/25429064	Meta-analysis of genome-wide association studies of adult height in East Asians identifies 17 novel loci.	Height	36,227 East Asian ancestry individuals	57,699 East Asian ancestry individuals	2p11.2	2	88613755	EIF2AK3	EIF2AK3	NA	NA	9451	NA	NA	rs867529-C		exm-rs867529	0	867529	missense	0	0.46	2e-14	13.699		0.04	[0.028-0.052] (unit increase)	Illumina and Affymetrix [2,704,730] (Imputed)	N	body height	http://www.ebi.ac.uk/efo/EFO_0004339
rs867186		25376901	Munir MS	2014-11-05	Genet Epidemiol	http://europepmc.org/abstract/MED/25376901	Genetic Markers Associated With Plasma Protein C Level in African Americans: The Atherosclerosis Risk in Communities (ARIC) Study.	Protein C levels	2,701 African American individuals	NA	20q11.22	20	35176751	PROCR	PROCR	NA	NA	10544	NA	NA	rs867186-C		exm-rs867186	0	867186	missense	0	0.09	1e-64	64		0.49	[0.43-0.55] (unit increase)	Affymetrix [2,649,157]	N	protein c measurement	http://www.ebi.ac.uk/efo/EFO_0004633
rs865686	2013-09-12	23535729	Michailidou K	2013-04-01	Nat Genet	http://europepmc.org/abstract/MED/23535729	Large-scale genotyping identifies 41 new loci associated with breast cancer risk.	Breast cancer	10,052 European ancestry cases, 12,575 European ancestry controls	45,290 European ancestry cases, 41,880 European ancestry controls	9q31.2	9	108126198	intergenic	CHCHD4P2 - RPL36P14	100128657	347292		28347	500568	rs865686-T		exm-rs865686	0	865686	intergenic	1	0.62	1e-34	34		1.12	[1.1-1.14]	Illumina & Affymetrix [~2.6 million] (Imputed)	N	breast carcinoma	http://www.ebi.ac.uk/efo/EFO_0000305
rs864745	2013-02-12	23128233	Jostins L	2012-11-01	Nature	http://europepmc.org/abstract/MED/23128233	Host-microbe interactions have shaped the genetic architecture of inflammatory bowel disease.	Crohn's disease	Up to 12,924 European ancestry cases, up to 21,442 European ancestry controls	Up to 25,683 European ancestry cases, up to 17,015 European ancestry controls	7p15.1	7	28140937	CREB5, JAZF1	JAZF1	NA	NA	221895	NA	NA	rs864745-T		exm-rs864745	0	864745	intron	0	0.497	4e-09	8.39794		1.087	[1.052-1.123]	Affyemtrix & Illumina [1.23 million] (imputed)	N	crohn's disease	http://www.ebi.ac.uk/efo/EFO_0000384
rs864643	2009-05-07	18839057	Lesch KP	2008-10-07	J Neural Transm	http://europepmc.org/abstract/MED/18839057	Molecular genetics of adult ADHD: converging evidence from genome-wide association and extended pedigree linkage studies.	Attention deficit hyperactivity disorder	343 European ancestry cases, 250 European ancestry controls, 54 controls	NA	3p22.1	3	39514089	MOBP	MOBP	NA	NA	4336	NA	NA	rs864643-?		exm-rs864643	0	864643	ncRNA	0	NR	1e-08	8		NA		Affymetrix [504,219](pooled)	N	attention deficit hyperactivity disorder	http://www.ebi.ac.uk/efo/EFO_0003888
rs864537	2011-04-06	21383967	Zhernakova A	2011-02-24	PLoS Genet	http://europepmc.org/abstract/MED/21383967	Meta-analysis of genome-wide association studies in celiac disease and rheumatoid arthritis identifies fourteen non-HLA shared loci.	Celiac disease or Rheumatoid arthritis	4,533 European ancestry celiac disease cases, 5,539 European ancestry rheumatoid arthritis cases, 27,981 European ancestry controls	2,169 European ancestry celiac disease cases, 2,845 European ancestry rheumatoid arthritis cases, 7,199 European ancestry controls	1q24.2	1	167442147	CD247	CD247	NA	NA	919	NA	NA	rs864537-?		exm-rs864537	0	864537	intron	0	NR	2e-11	10.699		NA		Illumina [472,854]	N	immune system disease	http://www.ebi.ac.uk/efo/EFO_0000540
rs864265	2010-10-07	20876611	Wu Y	2010-09-27	Hum Mol Genet	http://europepmc.org/abstract/MED/20876611	Genome-wide association study for adiponectin levels in Filipino women identifies CDH13 and a novel uncommon haplotype at KNG1-ADIPOQ.	Adiponectin levels	1,776 Filipino ancestry female individuals	1,774 Filipino ancestry offspring	3q27.3	3	186836503	ADIPOQ	RFC4 - ADIPOQ	5984	9370		29808	6171	rs864265-G		exm-rs864265	0	864265	intergenic	1	0.88	1e-19	19		0.13	[0.10-0.16] (unit increase)	Affymetrix [2,073,674] (imputed)	N	adiponectin measurement	http://www.ebi.ac.uk/efo/EFO_0004502
rs862034		25282103	Wood AR	2014-10-05	Nat Genet	http://europepmc.org/abstract/MED/25282103	Defining the role of common variation in the genomic and biological architecture of adult human height.	Height	253,288 European ancestry individuals	80,067 European ancestry individuals	14q24.3	14	74524043	LTBP2	LTBP2	NA	NA	4053	NA	NA	rs862034-A		exm-rs862034	0	862034	intron	0	0.361	6e-20	19.2218		0.028	[0.022-0.034] (unit decrease)	Illumina, Affymetrix and Perlegen [2,550,858] (imputed)	N	body height	http://www.ebi.ac.uk/efo/EFO_0004339
rs860554	2009-02-26	19165232	Otowa T	2009-01-23	J Hum Genet	http://europepmc.org/abstract/MED/19165232	Genome-wide association study of panic disorder in the Japanese population.	Panic disorder	200 Japanese ancestry cases, 200 Japanese ancestry controls	NA	1q32.1	1	201293304	PKP1	PKP1	NA	NA	5317	NA	NA	rs860554-?		exm-rs860554	0	860554	intron	0	0.05	5e-08	7.30103		NA		Affymetrix [253,903]	N	panic disorder	http://www.ebi.ac.uk/efo/EFO_0004262
rs860413	2011-04-12	21399635	Mells GF	2011-03-13	Nat Genet	http://europepmc.org/abstract/MED/21399635	Genome-wide association study identifies 12 new susceptibility loci for primary biliary cirrhosis.	Primary biliary cirrhosis	1,840 European ancestry cases, 5,163 European ancestry controls and (Liu et al)	620 European ancestry cases, 2,514 European ancestry controls	5p13.2	5	35942940	IL7R	CAPSL - UGT3A1	133690	133688		4161	10149	rs860413-A		exm-rs860413	0	860413	intergenic	1	0.72	1e-11	11		1.3	[1.21-1.40]	Illumina [507,467]	N	biliary liver cirrhosis	http://www.ebi.ac.uk/efo/EFO_0004267
rs857721	2009-11-03	19862010	Ganesh SK	2009-10-11	Nat Genet	http://europepmc.org/abstract/MED/19862010	Multiple loci influence erythrocyte phenotypes in the CHARGE Consortium.	Other erythrocyte phenotypes	24,167 European ancestry individuals	9,456 European ancestry individuals	1q23.1	1	158642758	SPTA1	SPTA1	NA	NA	6708	NA	NA	rs857721-A		exm-rs857721	0	857721	intron	0	NR	1e-10	10	(MCHC)	0	[0.001-0.002] (g/dl decrease)	Affymetrix & Illumina [~2.5 million](imputed)	N	erythrocyte count, mean corpuscular hemoglobin concentration	http://www.ebi.ac.uk/efo/EFO_0004305, http://www.ebi.ac.uk/efo/EFO_0004528
rs855913	2009-06-04	19451621	Landers JE	2009-05-18	Proc Natl Acad Sci U S A	http://europepmc.org/abstract/MED/19451621	Reduced expression of the Kinesin-Associated Protein 3 (KIFAP3) gene increases survival in sporadic amyotrophic lateral sclerosis.	Amyotrophic lateral sclerosis	1,821 cases, 2,258 controls	538 cases, 556 controls	7q36.1	7	149506571	ZNF746	ZNF746 - TRC-GCA16-1	155061	100189146		8734	39969	rs855913-A		exm-rs855913	0	855913	intergenic	1	NR	4e-08	7.39794	(survival)	1.08	[0.70-1.46] (years older)	Illumina [288,357]	N	amyotrophic lateral sclerosis	http://www.ebi.ac.uk/efo/EFO_0000253
rs855791	2015-05-19	25352340	Benyamin B	2014-10-29	Nat Commun	http://europepmc.org/abstract/MED/25352340	Novel loci affecting iron homeostasis and their effects in individuals at risk for hemochromatosis.	Iron status biomarkers (iron levels)	23,986 European ancestry individuals	Up to 24,986 European ancestry individuals	22q12.3	22	37066896	TMPRSS6	TMPRSS6	NA	NA	164656	NA	NA	rs855791-A		exm-rs855791	0	855791	missense	0	0.446	1e-139	139		0.181	[0.17-0.19] (unit decrease)	Affymetrx & Illumina [~2.1 milliion] (Imputed)	N	iron biomarker measurement, serum iron measurement	http://www.ebi.ac.uk/efo/EFO_0004461, http://www.ebi.ac.uk/efo/EFO_0006332
rs854555	2008-11-25	18615156	Liu C	2008-07-10	Mol Med	http://europepmc.org/abstract/MED/18615156	Genome-wide association scan identifies candidate polymorphisms associated with differential response to anti-TNF treatment in rheumatoid arthritis.	Response to TNF antagonist treatment	89 European ancestry cases	NA	7q21.3	7	95301079	PON1	PON1	NA	NA	5444	NA	NA	rs854555-A		exm-rs854555	0	854555	intron	0	0.34	2e-06	5.69897		NA		Illumina[283,348]	N	response to tnf antagonist	http://www.ebi.ac.uk/efo/EFO_0004653
rs854384	2011-01-12	21116278	Furney SJ	2010-11-30	Mol Psychiatry	http://europepmc.org/abstract/MED/21116278	Genome-wide association with MRI atrophy measures as a quantitative trait locus for Alzheimer's disease.	MRI atrophy measures	Up to 434 European ancestry MCI cases, 245 European ancestry AD cases, 284 European ancestry controls	NA	14q12	14	24802314	STXBP6	GZMB - STXBP6	3002	29091		168088	7340	rs854384-?		exm-rs854384	0	854384	intergenic	1	NR	1e-06	6	(total hippocampal volume)	0.0002	[NR] (unit increase (main effect))	Illumina [488,911]	N	Alzheimers disease, brain measurement	http://www.ebi.ac.uk/efo/EFO_0000249, http://www.ebi.ac.uk/efo/EFO_0004464
rs852069		25231870	Perry JR	2014-07-23	Nature	http://europepmc.org/abstract/MED/25231870	Parent-of-origin-specific allelic associations among 106 genomic loci for age at menarche.	Menarche (age at onset)	Up to 182,413 European ancestry females	NA	20p12.1	20	17141948	PCSK2	OTOR - PCSK2	56914	5126		389784	84159	rs852069-G		exm-rs852069	0	852069	intergenic	1	0.64	1e-13	13		0.04	[0.03-0.05] (unit increase)	Illumina & Affymetrix [2,441,815] (imputed)	N	age at menarche	http://www.ebi.ac.uk/efo/EFO_0004703
rs849141	2009-04-22	19343178	Soranzo N	2009-04-03	PLoS Genet	http://europepmc.org/abstract/MED/19343178	Meta-analysis of genome-wide scans for human adult stature identifies novel Loci and associations with measures of skeletal frame size.	Height	12,611 European ancestry individuals	7,187 European ancestry individuals	7p15.1	7	28145472	JAZF1	JAZF1	NA	NA	221895	NA	NA	rs849141-?		exm-rs849141	0	849141	intron	0	0.23	3e-11	10.5229		0.08	[0.06-0.10] (s.d. increase)	Illumina [229,216]	N	body height	http://www.ebi.ac.uk/efo/EFO_0004339
rs849134	2010-07-12	20581827	Voight BF	2010-06-27	Nat Genet	http://europepmc.org/abstract/MED/20581827	Twelve type 2 diabetes susceptibility loci identified through large-scale association analysis.	Type 2 diabetes	8,130 European ancestry cases, 38,987 European ancestry controls	Up to 34,412 European ancestry cases, 59,925 European ancestry controls	7p15.1	7	28156603	JAZF1	JAZF1	NA	NA	221895	NA	NA	rs849134-A		exm-rs849134	0	849134	intron	0		3e-09	8.52288		1.13	[1.09-1.18]	Affymetrix & Illumina [2,426,886] (imputed)	N	type ii diabetes mellitus	http://www.ebi.ac.uk/efo/EFO_0001360
rs846111		24952745	Arking DE	2014-06-22	Nat Genet	http://europepmc.org/abstract/MED/24952745	Genetic association study of QT interval highlights role for calcium signaling pathways in myocardial repolarization.	QT interval	Up to 70,389 European ancestry individuals, up to 672 Orcadian individuals	Up to 33,316 European ancestry individuals	1p36.31	1	6219310	RNF207	RNF207	NA	NA	388591	NA	NA	rs846111-C		exm-rs846111	0	846111	missense	0	0.283	7e-40	39.1549		1.73	[1.48-1.98] (unit increase)	Illumina and Affymetrix [~2.5 Million] (imputed)	N	QT interval	http://www.ebi.ac.uk/efo/EFO_0004682
rs842636	2010-12-01	20953189	Stuart PE	2010-10-17	Nat Genet	http://europepmc.org/abstract/MED/20953189	Genome-wide association analysis identifies three psoriasis susceptibility loci.	Psoriasis	Up to 1,831 cases, up to 2,546 controls	Up to 4,064 cases, up to 4,685 controls	2p16.1	2	60864815	NR	LINC01185	NA	NA	400957	NA	NA	rs842636-G		exm-rs842636	0	842636	intron	0	0.56	6e-06	5.22185		1.15	[NR]	Illumina & Perlegen [up to 7,456,344] (imputed)	N	psoriasis	http://www.ebi.ac.uk/efo/EFO_0000676
rs842304	2011-01-19	21160409	Petrovski S	2010-12-14	AIDS	http://europepmc.org/abstract/MED/21160409	Common human genetic variants and HIV-1 susceptibility: a genome-wide survey in a homogeneous African population.	HIV-1 susceptibility	531 Sub-Saharan African ancestry cases, 848 Sub-Saharan African ancestry controls	NA	9p24.1	9	7682601	AL591509.5	PPIAP33 - TMEM261	392285	90871		84227	113889	rs842304-?		exm-rs842304	0	842304	intergenic	1	0.42	4e-06	5.39794		NA		Illumina [~800,000]	N	HIV-1 infection	http://www.ebi.ac.uk/efo/EFO_0000180
rs840616	2011-04-11	21378988	The Coronary Artery Disease (C4D) Genetics Consortium	2011-03-06	Nat Genet	http://europepmc.org/abstract/MED/21378988	A genome-wide association study in Europeans and South Asians identifies five new loci for coronary artery disease.	Coronary heart disease	8,424 European ancestry cases, 7,268 European ancestry controls, 6,996 South Asian ancestry cases, 7,794 South Asian ancestry controls	18,049 European ancestry cases, 16,357 European ancestry controls, 3,359 South Asian ancestry cases, 2,828 South Asian ancestry controls	2q32.1	2	187331742	intergenic	IMPDH1P7 - CALCRL	391467	10203		328264	10221	rs840616-?		exm-rs840616	0	840616	intergenic	1	NR	7e-07	6.1549		NA		Illumina [574,919]	N	coronary heart disease	http://www.ebi.ac.uk/efo/EFO_0001645
rs840016	2010-06-13	20453842	Stahl EA	2010-05-09	Nat Genet	http://europepmc.org/abstract/MED/20453842	Genome-wide association study meta-analysis identifies seven new rheumatoid arthritis risk loci.	Rheumatoid arthritis	5,539 European ancestry cases, 20,169 European ancestry controls	6,768 European ancestry cases, 8,806 European ancestry controls	1q24.2	1	167439433	CD247	CD247	NA	NA	919	NA	NA	rs840016-C		exm-rs840016	0	840016	intron	0	0.58	2e-06	5.69897		1.11	[NR]	Affymetrix & Illumina [~2,716,259] (imputed)	N	rheumatoid arthritis	http://www.ebi.ac.uk/efo/EFO_0000685
rs8396	2014-12-10	24816252	Shin SY	2014-05-11	Nat Genet	http://europepmc.org/abstract/MED/24816252	An atlas of genetic influences on human blood metabolites.	Blood metabolite levels	7,824 European ancestry individuals	NA	4q32.1	4	158709665	ETFDH	PPID	NA	NA	5481	NA	NA	rs8396-T		exm-rs8396	0	8396	UTR-3	0	0.7	1e-31	31	(octanoylcarnitine)	0.048	[0.04-0.056] (unit increase)	Illumina & Affymetrix [2.1 million] Imputed	N	blood metabolite measurement	http://www.ebi.ac.uk/efo/EFO_0005664
rs838880	2014-05-12	24097068	Willer CJ	2013-10-06	Nat Genet	http://europepmc.org/abstract/MED/24097068	Discovery and refinement of loci associated with lipid levels.	HDL cholesterol	94,595 European ancestry individuals	93,982 European ancestry individuals	12q24.31	12	124777047	SCARB1	MIR6880 - SCARB1	102466204	949		439805	581	rs838880-C		exm-rs838880	0	838880	intergenic	1	0.34	6e-32	31.2218		0.048	[NR] (unit increase)	NR (Imputed)	N	high density lipoprotein cholesterol measurement	http://www.ebi.ac.uk/efo/EFO_0004612
rs838705	2010-09-21	20705733	O'Seaghdha CM	2010-08-12	Hum Mol Genet	http://europepmc.org/abstract/MED/20705733	Common variants in the calcium-sensing receptor gene are associated with total serum calcium levels.	Calcium levels	20,611 European ancestry individuals	NA	2q37.1	2	233364596	DGKD, SAG	DGKD	NA	NA	8527	NA	NA	rs838705-A		exm-rs838705	0	838705	intron	0	NR	9e-06	5.04576		0.02	[NR] (unit decrease)	Affymetrix & Illumina [~2.5 million] (imputed)	N	calcium measurement	http://www.ebi.ac.uk/efo/EFO_0004838
rs837763	2013-09-04	20139978	Kamatani Y	2010-02-07	Nat Genet	http://europepmc.org/abstract/MED/20139978	Genome-wide association study of hematological and biochemical traits in a Japanese population.	Mean corpuscular hemoglobin concentration	14,377 Japanese ancestry individuals	NA	16q24.3	16	88787321	CDT1	LOC339059 - CDT1	339059	81620		41573	16457	rs837763-C		exm-rs837763	0	837763	intergenic	1	0.38	4e-13	12.3979		0.088	[0.064-0.112] (unit increase)	Illumina [561,583]	N	hemoglobin measurement, mean corpuscular hemoglobin	http://www.ebi.ac.uk/efo/EFO_0004509, http://www.ebi.ac.uk/efo/EFO_0004527
rs8321	2013-06-06	23453885	Smoller JW	2013-02-27	Lancet	http://europepmc.org/abstract/MED/23453885	Identification of risk loci with shared effects on five major psychiatric disorders: a genome-wide analysis.	Autism spectrum disorder, attention deficit-hyperactivity disorder, bipolar disorder, major depressive disorder, and schizophrenia (combined)	6,990 European ancestry Bipolar disorder cases, 9,227 European ancestry Major depressive disorder cases, 9,379 European ancestry Schizophrenia cases, 161 European ancestry Autism spectrum disorder cases, 4,788 European ancestry Autism spectrum disorder trio cases, 840 European ancestry Attention deficit-hyperactivity disorder cases, 1,947 European ancestry Attention defcit-hyperactivity disorder …	NA	6p22.1	6	30064745	MHC region	PPP1R11, ZNRD1	NA	NA	6992, 30834	NA	NA	rs8321-?		exm-rs8321	0	8321	nearGene-5;ncRNA	0	NR	8e-09	8.09691	(5 degree of freedom test)	1.081	[1.04-1.12]	NR [1,252,901] (imputed)	N	attention deficit hyperactivity disorder, autism spectrum disorder, bipolar disorder, schizophrenia, unipolar depression	http://www.ebi.ac.uk/efo/EFO_0003888, http://www.ebi.ac.uk/efo/EFO_0003756, http://www.ebi.ac.uk/efo/EFO_0000289, http://www.ebi.ac.uk/efo/EFO_0000692, http://www.ebi.ac.uk/efo/EFO_0003761
rs830998	2011-01-06	21079607	Wang K	2010-11-16	Mol Psychiatry	http://europepmc.org/abstract/MED/21079607	A genome-wide association study on common SNPs and rare CNVs in anorexia nervosa.	Anorexia nervosa	1,033 European ancestry cases, 3,733 European ancestry controls	NA	2q31.1	2	169276576	LRP2	LRP2	NA	NA	4036	NA	NA	rs830998-?		exm-rs830998	0	830998	intron	0	0.19	9e-06	5.04576		NA		Illumina [~598,000]	N	anorexia nervosa	http://www.ebi.ac.uk/efo/EFO_0004215
rs830124	2011-06-01	21572414	Suhre K	2011-05-15	Nat Genet	http://europepmc.org/abstract/MED/21572414	A genome-wide association study of metabolic traits in human urine.	Urinary metabolites	862 European ancestry male individuals	1,862 European ancestry individuals	12q24.31	12	121957871	HPD, WDR66	WDR66	NA	NA	144406	NA	NA	rs830124-A		exm-rs830124	0	830124	intron	0	0.152	1e-46	46	(2-Hydroxyisobutyrate concentration)	NA		Affymetrix [645,249]	N	metabolite measurement	http://www.ebi.ac.uk/efo/EFO_0004725
rs824931	2009-11-18	19851299	Johansson A	2009-10-22	Obesity (Silver Spring)	http://europepmc.org/abstract/MED/19851299	Linkage and genome-wide association analysis of obesity-related phenotypes: association of weight with the MGAT1 gene.	Body mass index	1,079 South Tyrolian individuals, 790 Dutch founder individuals, 2,060 European ancestry individuals	NA	2q36.1	2	221936980	NR	RPL23P5 - HSPA9P1	402120	266724		344049	24690	rs824931-G		exm-rs824931	0	824931	intergenic	1	0.35	3e-06	5.52288	(females + males)	0.07	[NR] (kg increase)	Illumina [318,237]	N	body mass index	http://www.ebi.ac.uk/efo/EFO_0004340
rs823156	2011-07-20	21738487	Do CB	2011-06-23	PLoS Genet	http://europepmc.org/abstract/MED/21738487	Web-based genome-wide association study identifies two novel loci and a substantial genetic component for Parkinson's disease.	Parkinson's disease	3,426 European ancestry cases, 29,624 European ancestry controls	NA	1q32.1	1	205795512	SLC41A1	SLC41A1	NA	NA	254428	NA	NA	rs823156-A		exm-rs823156	0	823156	intron	0	0.82	1e-07	7		1.21	[1.12-1.30]	Illumina [522,782]	N	parkinson's disease	http://www.ebi.ac.uk/efo/EFO_0002508
rs823128	2009-12-10	19915575	Simon-Sanchez J	2009-11-15	Nat Genet	http://europepmc.org/abstract/MED/19915575	Genome-wide association study reveals genetic risk underlying Parkinson's disease.	Parkinson's disease	1,713 European ancestry cases, 3,978 European ancestry controls	3,361 European ancestry cases, 4,573 European ancestry controls	1q32.1	1	205744250	NUCKS1, PARK16	NUCKS1	NA	NA	64710	NA	NA	rs823128-A		exm-rs823128	0	823128	intron	0	0.97	7e-08	7.1549		1.52	[NR]	Illumina [463,185]	N	parkinson's disease	http://www.ebi.ac.uk/efo/EFO_0002508
rs822552	2012-10-24	20881960	Lango Allen H	2010-09-29	Nature	http://europepmc.org/abstract/MED/20881960	Hundreds of variants clustered in genomic loci and biological pathways affect human height.	Height	133,653 European ancestry individuals	50,074 European ancestry individuals	7q36.1	7	148953542	PDIA4	RNY5 - RNY4	6090	6086		11971	9773	rs822552-C		exm-rs822552	0	822552	intergenic	1	0.74	3e-08	7.52288		0.025	[NR] (unit decrease)	Affymetrix, Illumina [2,834,208] (imputed)	N	body height	http://www.ebi.ac.uk/efo/EFO_0004339
rs822354	2011-07-13	21700879	Qi L	2011-06-23	Diabetes	http://europepmc.org/abstract/MED/21700879	Novel locus FER is associated with serum HMW adiponectin levels.	Adiponectin levels	1,591 European ancestry female individuals	626 European ancestry individuals from 235 families	3q27.3	3	186762417	ADIPOQ	PSMD10P2	NA	NA	280644	NA	NA	rs822354-A		exm-rs822354	0	822354		0	0.68	4e-08	7.39794		NA		Affymetrix [2,543,887] (imputed)	N	adiponectin measurement	http://www.ebi.ac.uk/efo/EFO_0004502
rs8192917	2010-05-18	20410501	Jin Y	2010-04-21	N Engl J Med	http://europepmc.org/abstract/MED/20410501	Variant of TYR and autoimmunity susceptibility loci in generalized vitiligo.	Vitiligo	1,392 European ancestry cases, 2,629 European ancestry controls	647 European ancestry cases, 1,056 European ancestry controls, 183 European ancestry trios, 1,383 European ancestry individuals from 332 families	14q12	14	24632954	GZMB	GZMB	NA	NA	3002	NA	NA	rs8192917-G		exm-rs8192917	0	8192917	missense	0	0.236	3e-08	7.52288		1.28	[1.17-1.39]	Illumina [520,460]	N	vitiligo	http://www.ebi.ac.uk/efo/EFO_0004208
rs8182584	2012-08-15	22581228	Manning AK	2012-05-13	Nat Genet	http://europepmc.org/abstract/MED/22581228	A genome-wide approach accounting for body mass index identifies genetic variants influencing fasting glycemic traits and insulin resistance.	Fasting insulin-related traits (interaction with BMI)	Up to 51,750 European ancestry individuals	Up to 33,823 European ancestry individuals	19q13.11	19	33418804	PEPD	PEPD	NA	NA	5184	NA	NA	rs8182584-?		exm-rs8182584	0	8182584	intron	0		9e-08	7.04576		NA		Affymetrix & Illumina [~2.4 million] (imputed)	N	body mass index, fasting blood insulin measurement	http://www.ebi.ac.uk/efo/EFO_0004340, http://www.ebi.ac.uk/efo/EFO_0004466
rs8181166	2012-10-24	20881960	Lango Allen H	2010-09-29	Nature	http://europepmc.org/abstract/MED/20881960	Hundreds of variants clustered in genomic loci and biological pathways affect human height.	Height	133,653 European ancestry individuals	50,074 European ancestry individuals	9q21.33	9	86501713	ZCCHC6	RPS6P13 - GAS1	392358	2619		125966	442649	rs8181166-C		exm-rs8181166	0	8181166	intergenic	1	0.53	3e-12	11.5229		0.026	[NR] (unit increase)	Affymetrix, Illumina [2,834,208] (imputed)	N	body height	http://www.ebi.ac.uk/efo/EFO_0004339
rs817858	2010-12-03	20966902	Croteau-Chonka DC	2010-10-21	Obesity (Silver Spring)	http://europepmc.org/abstract/MED/20966902	Genome-wide association study of anthropometric traits and evidence of interactions with age and study year in Filipino women.	Body mass index	1,780 Filipino ancestry females	NA	9q31.2	9	107363530	RAD23B	RAD23B - HMGN2P32	5887	100874473		31336	94508	rs817858-G		exm-rs817858	0	817858	intergenic	1	0.13	7e-06	5.1549		0.04	[0.02-0.06] (unit increase)	Affymetrix [2,073,674] (imputed)	N	body mass index	http://www.ebi.ac.uk/efo/EFO_0004340
rs8176749	2014-10-28	24586186	Rueedi R	2014-02-20	PLoS Genet	http://europepmc.org/abstract/MED/24586186	Genome-wide association study of metabolic traits reveals novel gene-metabolite-disease links.	Urinary metabolites (H-NMR features)	835 European ancestry individuals	601 Brazilian individuals	9q34.2	9	133255801	ABO	ABO	NA	NA	28	NA	NA	rs8176749-C		exm-rs8176749	0	8176749	cds-synon	0	0.07	4e-12	11.3979	(5.2625, Unknown)	0.48	[NR] (unit increase)	Illumina [713,870] (Imputed)	N	urinary metabolite measurement	http://www.ebi.ac.uk/efo/EFO_0005116
rs8176746	2013-09-04	20139978	Kamatani Y	2010-02-07	Nat Genet	http://europepmc.org/abstract/MED/20139978	Genome-wide association study of hematological and biochemical traits in a Japanese population.	Mean corpuscular hemoglobin concentration	14,377 Japanese ancestry individuals	NA	9q34.2	9	133255935	ABO	ABO	NA	NA	28	NA	NA	rs8176746-T		exm-rs8176746	0	8176746	missense	0	0.18	4e-08	7.39794		0.084	[0.055-0.113] (unit increase)	Illumina [561,583]	N	hemoglobin measurement, mean corpuscular hemoglobin	http://www.ebi.ac.uk/efo/EFO_0004509, http://www.ebi.ac.uk/efo/EFO_0004527
rs8176741	2015-01-14	24941225	Liang Y	2014-06-18	PLoS One	http://europepmc.org/abstract/MED/24941225	Genetic variations affecting serum carcinoembryonic antigen levels and status of regional lymph nodes in patients with sporadic colorectal cancer from Southern China.	Elevated serum carcinoembryonic antigen levels	1,999 Chinese ancestry individuals	NA	9q34.2	9	133256074	ABO	ABO	NA	NA	28	NA	NA	rs8176741-?		exm-rs8176741	0	8176741	missense	0		2e-24	23.699		NA		Illumina [709,211] (Imputed)	N	serum carcinoembryonic antigen measurement	http://www.ebi.ac.uk/efo/EFO_0005760
rs8176720	2014-05-01	24094242	Li J	2013-10-05	BMC Genomics	http://europepmc.org/abstract/MED/24094242	Genome-wide association study on serum alkaline phosphatase levels in a Chinese population.	Serum alkaline phosphatase levels	1,452 Han Chinese ancestry individuals	8,830 Han Chinese ancestry individuals	9q34.2	9	133257486	ABO	ABO	NA	NA	28	NA	NA	rs8176720-C		exm-rs8176720	0	8176720	cds-synon	0	0.452	3e-21	20.5229		0.041	[0.033-0.049] (U/L increase)	Affymetrix [658,288]	N	alkaline phosphatase measurement	http://www.ebi.ac.uk/efo/EFO_0004533
rs8170		25581431	Kuchenbaecker KB	2015-01-12	Nat Genet	http://europepmc.org/abstract/MED/25581431	Identification of six new susceptibility loci for invasive epithelial ovarian cancer.	Epithelial ovarian cancer	4,368 European ancestry cases, 9,123 European ancestry controls,	2,462 European ancestry BRCA1 mutation carrier cases, 12,790 European ancestry BRCA1 mutation carrier controls, up to 631 European ancestry BRCA2 mutation carrier cases, 7,580 European ancestry BRCA2 mutation carrier controls, 9,627 European ancestry serous cases, 1,442 European ancestry non-serous cases, 21,722 European ancestry controls	19p13.11	19	17278895	BABAM1	BABAM1	NA	NA	29086	NA	NA	rs8170-A		exm-rs8170	0	8170	missense	0	0.19	5e-14	13.301		1.18	[1.13-1.23]	Illumina [up to 10,962,898] (Imputed)	N	malignant epithelial tumor of ovary	http://www.orpha.net/ORDO/Orphanet_398934
rs816488	2012-11-08	19734545	Need AC	2009-09-04	Hum Mol Genet	http://europepmc.org/abstract/MED/19734545	A genome-wide study of common SNPs and CNVs in cognitive performance in the CANTAB.	Cognitive performance	Up to 1,295 individuals	NA	3p22.1	3	39512297	MOBP	MOBP	NA	NA	4336	NA	NA	rs816488-?		exm-rs816488	0	816488	intron	0	0.04479	4e-06	5.39794	(IED)	NA		Illumina [475,971]	N	neuropsychological test	http://www.ebi.ac.uk/efo/EFO_0003926
rs815815	2011-05-27	21546767	Murea M	2011-05-05	Am J Nephrol	http://europepmc.org/abstract/MED/21546767	Genome-wide association scan for survival on dialysis in African-Americans with type 2 diabetes.	Dialysis-related mortality	610 African American type 2 diabetes cases	NA	2p21	2	47171925	CALM2	CALM2	NA	NA	805	NA	NA	rs815815-?		exm-rs815815	0	815815	intron	0	0.19	7e-07	6.1549		1.51	[1.28-1.77]	Affymetrix [832,357]	N	chronic kidney disease	http://www.ebi.ac.uk/efo/EFO_0003884
rs8141797	2013-09-12	23624525	Deng M	2013-04-28	Nat Genet	http://europepmc.org/abstract/MED/23624525	Genome-wide association analyses in Han Chinese identify two new susceptibility loci for amyotrophic lateral sclerosis.	Amyotrophic lateral sclerosis	506 Han Chinese ancestry cases, 1,859 Han Chinese ancestry controls	706 Han Chinese ancestry cases, 1,777 Han Chinese ancestry controls	22q11.23	22	24186073	CABIN1, GGT5, SUSD2	SUSD2	NA	NA	56241	NA	NA	rs8141797-G		exm-rs8141797	0	8141797	missense	0	0.1026	2e-09	8.69897		1.52	[NR]	Illumina [473,683]	N	amyotrophic lateral sclerosis	http://www.ebi.ac.uk/efo/EFO_0000253
rs8135665	2013-07-31	23455636	Fritsche LG	2013-03-03	Nat Genet	http://europepmc.org/abstract/MED/23455636	Seven new loci associated with age-related macular degeneration.	Age-related macular degeneration	6,713 European ancestry cases, 48,402 European ancestry contols, 110 Southern Indian ancestry cases, 119 Southern Indian ancestry controls, 827 Japanese ancestry cases, 3,323 Japanese ancestry controls	9,070 European ancestry cases, 7,683 European ancestry contols, 461 East Asian ancestry cases, 547 East Asian ancestry controls	22q13.1	22	38080269	SLC16A8	LOC101927119, SLC16A8	NA	NA	101927119, 23539	NA	NA	rs8135665-T		exm-rs8135665	0	8135665	intron;nearGene-5	0	0.21	2e-11	10.699		1.15	[1.11-1.19]	Illumina & Affymetrix [2,442,884] (Imputed)	N	age-related macular degeneration	http://www.ebi.ac.uk/efo/EFO_0001365
rs8115854	2009-09-09	19668339	Potkin SG	2009-08-07	PLoS One	http://europepmc.org/abstract/MED/19668339	Hippocampal atrophy as a quantitative trait in a genome-wide association study identifying novel susceptibility genes for Alzheimer's disease.	Hippocampal atrophy	162 European ancestry cases, 192 European ancestry controls, 7 African American cases, 14 African American controls, 1 Asian ancestry cases, 3 Asian ancestry controls, 2 cases	NA	20q11.23	20	37137934	C20orf132	MROH8	NA	NA	140699	NA	NA	rs8115854-?		exm-rs8115854	0	8115854	missense	0	NR	2e-06	5.69897		NA		Illumina [516,645]	N	hippocampal atrophy	http://www.ebi.ac.uk/efo/EFO_0005039
rs8111071	2011-07-20	21658281	Aouizerat BE	2011-06-10	BMC Cardiovasc Disord	http://europepmc.org/abstract/MED/21658281	GWAS for discovery and replication of genetic loci associated with sudden cardiac arrest in patients with coronary artery disease.	Sudden cardiac arrest	88 European ancestry cases, 517 European ancestry controls	NA	19q13.32	19	45804148	RSHL1	RSPH6A	NA	NA	81492	NA	NA	rs8111071-?		exm-rs8111071	0	8111071	intron	0	0.09	4e-06	5.39794	(Recessive)	2.01	[1.50-2.70]	Affymetrix [319,222]	N	sudden cardiac arrest	http://www.ebi.ac.uk/efo/EFO_0004278
rs8109578	2008-11-25	18464913	Melzer D	2008-05-09	PLoS Genet	http://europepmc.org/abstract/MED/18464913	A genome-wide association study identifies protein quantitative trait loci (pQTLs).	Protein quantitative trait loci	1,200 European ancestry individuals	up to 4,590 European ancestry individuals	19p13.2	19	10102478	ANGPTL6	ANGPTL6	NA	NA	83854	NA	NA	rs8109578-?		exm-rs8109578	0	8109578	intron	0	0.08	4e-07	6.39794	(TSH)	NA		Illumina[496,032]	N	CCL2 measurement, CCL4 measurement, adiponectin measurement, alkaline phosphatase measurement, alpha globulin measurement, alpha macroglobulin measurement, apolipoprotein a 1 measurement, aspartate aminotransferase measurement, c-reactive protein measurement, ferritin measurement, fibrinogen measurement, fructose-bisphosphate aldolase measurement, glycoprotein measurement, hemoglobin measurement,…	http://www.ebi.ac.uk/efo/EFO_0004749, http://www.ebi.ac.uk/efo/EFO_0004751, http://www.ebi.ac.uk/efo/EFO_0004502, http://www.ebi.ac.uk/efo/EFO_0004533, http://www.ebi.ac.uk/efo/EFO_0004813, http://www.ebi.ac.uk/efo/EFO_0004815, http://www.ebi.ac.uk/efo/EFO_0004614, http://www.ebi.ac.uk/efo/EFO_0004736, http://www.ebi.ac.uk/efo/EFO_0004458, http://www.ebi.ac.uk/efo/EFO_0004459, http://www.ebi.ac.u…
rs8108269	2014-10-23	24509480	Mahajan A	2014-02-09	Nat Genet	http://europepmc.org/abstract/MED/24509480	Genome-wide trans-ancestry meta-analysis provides insight into the genetic architecture of type 2 diabetes susceptibility.	Type 2 diabetes	12,171 European ancestry cases, 56,862 European ancestry controls, 6,952 East Asian ancestry cases, 11,865 East Asian ancestry controls, 5,561 South Asian ancestry cases, 14,458 South Asian ancestry controls, 1,804 Mexican ancestry cases, 779 Mexican ancestry controls	21,491 European ancestry cases, 55,647 European ancestry controls	19q13.32	19	45655255	GIPR	EML2-AS1 - GIPR	100287177	2696		12415	12989	rs8108269-G		exm-rs8108269	0	8108269	intergenic	1	0.3	5e-06	5.30103		1.06	[1.02-1.11]	Affymetrix & Illumina [2.5 million] (Imputed)	N	type ii diabetes mellitus	http://www.ebi.ac.uk/efo/EFO_0001360
rs8102476	2009-10-05	19767754	Gudmundsson J	2009-09-20	Nat Genet	http://europepmc.org/abstract/MED/19767754	Genome-wide association and replication studies identify four variants associated with prostate cancer susceptibility.	Prostate cancer	Up to 1,968 European ancestry cases, 35,382 European ancestry controls	Up to 11,806 European ancestry cases, 12,387 European ancestry controls	19q13.2	19	38244973	intergenic	DPF1 - PPP1R14A	8193	94274		15296	6264	rs8102476-C		exm-rs8102476	0	8102476	intergenic	1	0.54	2e-11	10.699		1.12	[1.08-1.15]	Illumina [310,520]	N	prostate carcinoma	http://www.ebi.ac.uk/efo/EFO_0001663
rs8102380		25282103	Wood AR	2014-10-05	Nat Genet	http://europepmc.org/abstract/MED/25282103	Defining the role of common variation in the genomic and biological architecture of adult human height.	Height	253,288 European ancestry individuals	80,067 European ancestry individuals	19p13.2	19	10690509	ILF3	ILF3	NA	NA	3609	NA	NA	rs8102380-A		exm-rs8102380	0	8102380	UTR-3	0	0.686	8e-11	10.0969		0.02	[0.014-0.026] (unit decrease)	Illumina, Affymetrix and Perlegen [2,550,858] (imputed)	N	body height	http://www.ebi.ac.uk/efo/EFO_0004339
rs8102137	2014-05-01	24163127	Figueroa JD	2013-10-24	Hum Mol Genet	http://europepmc.org/abstract/MED/24163127	Genome-wide association study identifies multiple loci associated with bladder cancer risk.	Bladder cancer	up to 2,305 European ancestry cases, up to 3,901 European ancestry controls	up to 13,298 cases, up to 54,535 controls	19q12	19	29805946	CCNE1	C19orf12 - CCNE1	83636	898		90157	5952	rs8102137-C		exm-rs8102137	0	8102137	intergenic	1	0.33	1e-11	11		1.13	[1.09-1.17]	Illumina [462,190]	N	bladder carcinoma	http://www.ebi.ac.uk/efo/EFO_0000292
rs8101881	2014-12-10	24816252	Shin SY	2014-05-11	Nat Genet	http://europepmc.org/abstract/MED/24816252	An atlas of genetic influences on human blood metabolites.	Blood metabolite levels	7,824 European ancestry individuals	NA	19q13.11	19	32873722	SLC7A9	SLC7A9 - CEP89	11136	84902		3945	5276	rs8101881-T		exm-rs8101881	0	8101881	intergenic	1	0.61	1e-16	16	(homocitrulline)	0.033	[0.025-0.041] (unit increase)	Illumina & Affymetrix [2.1 million] Imputed	N	blood metabolite measurement	http://www.ebi.ac.uk/efo/EFO_0005664
rs8100241	2012-11-30	22976474	Siddiq A	2012-09-13	Hum Mol Genet	http://europepmc.org/abstract/MED/22976474	A meta-analysis of genome-wide association studies of breast cancer identifies two novel susceptibility loci at 6q14 and 20q11.	Breast cancer	3,666 European ancestry cases, 28,864 European ancestry controls, 1,004 African American cases, 2,744 African American controls	562 European ancestry cases, 6,410 European ancestry controls, 84 Japanese ancestry cases, 830 Japanese ancestry controls, 300 Latino cases, 1,164 Latino controls	19p13.11	19	17282085	NR	ANKLE1	NA	NA	126549	NA	NA	rs8100241-G		exm-rs8100241	0	8100241	missense	0	NR	4e-08	7.39794		1.14	[NR]	Illumina [2,608,509] (imputed)	N	breast carcinoma	http://www.ebi.ac.uk/efo/EFO_0000305
rs8099917	2011-02-23	21228123	Ochi H	2011-01-12	J Gen Virol	http://europepmc.org/abstract/MED/21228123	IL-28B predicts response to chronic hepatitis C therapy--fine-mapping and replication study in Asian populations.	Response to hepatitis C treatment	2,101 East Asian ancestry cases, 282 Japanese ancestry controls	NA	19q13.2	19	39252525	IL28B	IFNL4 - MSRB1P1	101180976	441849		3669	2394	rs8099917-G		exm-rs8099917	0	8099917	intergenic	1	0.083	1e-20	20		3	[2.4-3.8]	Illumina [510,537]	N	chronic hepatitis C infection	http://www.ebi.ac.uk/efo/EFO_0004220
rs8099594	2008-11-25	18391952	Weedon MN	2008-04-06	Nat Genet	http://europepmc.org/abstract/MED/18391952	Genome-wide association analysis identifies 20 loci that influence adult height.	Height	13,665 European ancestry individuals	16,482 European ancestry individuals	18q21.1	18	49464790	DYM	MIR4744 - C18orf32	100616420	497661		415022	16388	rs8099594-A		exm-rs8099594	0	8099594	intergenic	1	0.65	3e-07	6.52288		0.05	[0.02-0.08] (s.d. taller - among males)	Affymetrix[402,951]	N	body height	http://www.ebi.ac.uk/efo/EFO_0004339
rs8099014	2011-06-01	21507922	Ramsuran V	2011-05-01	Clin Infect Dis	http://europepmc.org/abstract/MED/21507922	Duffy-null-associated low neutrophil counts influence HIV-1 susceptibility in high-risk South African black women.	Platelet counts	115 African ancestry HIV-negative individuals	NA	18q21.31	18	58442627	AC105105.1	NEDD4L - MIR122	23327	406906		41087	8447	rs8099014-?		exm-rs8099014	0	8099014	intergenic	1	NR	6e-06	5.22185		NA		Illumina [874,956]	N	platelet count	http://www.ebi.ac.uk/efo/EFO_0004309
rs8098316		25429064	He M	2014-11-26	Hum Mol Genet	http://europepmc.org/abstract/MED/25429064	Meta-analysis of genome-wide association studies of adult height in East Asians identifies 17 novel loci.	Height	36,227 East Asian ancestry individuals	57,699 East Asian ancestry individuals	18q11.2	18	23092591	RBBP8	MIR4741 - CABLES1	100616139	91768		159153	41973	rs8098316-T		exm-rs8098316	0	8098316	intergenic	1	0.18	7e-23	22.1549		0.052	[0.038-0.066] (unit decrease)	Illumina and Affymetrix [2,704,730] (Imputed)	N	body height	http://www.ebi.ac.uk/efo/EFO_0004339
rs8098064	2011-05-27	21546767	Murea M	2011-05-05	Am J Nephrol	http://europepmc.org/abstract/MED/21546767	Genome-wide association scan for survival on dialysis in African-Americans with type 2 diabetes.	Dialysis-related mortality	610 African American type 2 diabetes cases	NA	18p11.23	18	8209271	PTPRM	PTPRM	NA	NA	5797	NA	NA	rs8098064-?		exm-rs8098064	0	8098064	intron	0	0.26	4e-06	5.39794		1.42	[1.22-1.65]	Affymetrix [832,357]	N	chronic kidney disease	http://www.ebi.ac.uk/efo/EFO_0003884
rs809736	2009-11-25	19846067	Garriock HA	2009-10-19	Biol Psychiatry	http://europepmc.org/abstract/MED/19846067	A genomewide association study of citalopram response in major depressive disorder.	Response to citalopram treatment	Up to 659 European ancestry responders, up to 121 African American responders, up to 103 Hispanic responders, 408 European ancestry non-responders, 120 African American non-responders, 80 Hispanic non-responders	NA	15q22.2	15	61037589	RORA	RORA	NA	NA	6095	NA	NA	rs809736-?		exm-rs809736	0	809736	intron	0	0.17	8e-06	5.09691	(response)	1.52	[1.27-1.83]	Affymetrix [430,198]	N	response to antidepressant	http://purl.obolibrary.org/obo/GO_0036276
rs8097348	2009-09-28	19727025	De Moor MH	2009-09-02	Med Sci Sports Exerc	http://europepmc.org/abstract/MED/19727025	Genome-wide association study of exercise behavior in Dutch and American adults.	Exercise (leisure time)	2,622 European ancestry individuals	NA	18p11.32	18	1595020	C18orf2	LINC00470 - METTL4	56651	64863		235391	942505	rs8097348-G		exm-rs8097348	0	8097348	intergenic	1	NR	7e-06	5.1549		1.36	[1.19-1.56]	Affymetrix and Perlegen [~1.6 million] (imputed)	N	exercise	http://www.ebi.ac.uk/efo/EFO_0000483
rs8093763	2011-01-12	21106707	Gu J	2010-11-24	Hum Mol Genet	http://europepmc.org/abstract/MED/21106707	A genetic variant near the PMAIP1/Noxa gene is associated with increased bleomycin sensitivity.	Bleomycin sensitivity	673 European ancestry individuals	834 European ancestry individuals	18q21.32	18	59836146	Noxa, PMAIP	GLUD1P4 - PMAIP1	2750	5366		55539	63814	rs8093763-A		exm-rs8093763	0	8093763	intergenic	1	0.25	3e-08	7.52288		0.18	[0.12-0.24] (more chromatid breaks)	Illumina [539,437]	N	response to antibiotic	http://purl.obolibrary.org/obo/GO_0046677
rs8092443	2010-04-06	20195266	Adkins DE	2010-03-02	Mol Psychiatry	http://europepmc.org/abstract/MED/20195266	Genomewide pharmacogenomic study of metabolic side effects to antipsychotic drugs.	Response to antipsychotic treatment	421 European ancestry, 214 African American, and 103 cases	NA	18q22.2	18	70475178	intergenic	RPS2P6 - GTSCR1	342808	220158		44017	155341	rs8092443-?		exm-rs8092443	0	8092443	intergenic	1	0.225	1e-06	6	(risperidone-hemoglobin A1c)	NA		Affymetrix [492,900]	N	response to antipsychotic drug	http://purl.obolibrary.org/obo/GO_0097332
rs8085804	2012-11-08	19734545	Need AC	2009-09-04	Hum Mol Genet	http://europepmc.org/abstract/MED/19734545	A genome-wide study of common SNPs and CNVs in cognitive performance in the CANTAB.	Cognitive performance	Up to 1,295 individuals	NA	18q12.3	18	42708328	RIT2	RNA5SP454 - RIT2	100873699	6014		437613	34890	rs8085804-?		exm-rs8085804	0	8085804	intergenic	1	0.3695	8e-06	5.09691	(VRM)	NA		Illumina [475,971]	N	neuropsychological test	http://www.ebi.ac.uk/efo/EFO_0003926
rs8083346	2011-05-25	21502573	Smith NL	2011-04-21	Circulation	http://europepmc.org/abstract/MED/21502573	Genetic predictors of fibrin D-dimer levels in healthy adults.	D-dimer levels	21,052 European ancestry individuals	NA	18q22.1	18	65331539	intergenic	LINC00305 - CDH7	221241	1005		1182513	418713	rs8083346-G		exm-rs8083346	0	8083346	intergenic	1	0.346	6e-06	5.22185		0.0278	[NR] (% decrease)	Affymetrix & Illumina [2,522,393] (imputed)	N	D dimer measurement	http://www.ebi.ac.uk/efo/EFO_0004507
rs808225	2008-11-25	17903307	Wilk JB	2007-09-19	BMC Med Genet	http://europepmc.org/abstract/MED/17903307	Framingham Heart Study genome-wide association: results for pulmonary function measures.	Pulmonary function	Up to 1,222 individuals	NA	14q23.1	14	57931198	intergenic	SLC35F4 - C14orf37	341880	145407		65324	72892	rs808225-?		exm-rs808225	0	808225	intergenic	1	NR	7e-06	5.1549	(ppfefrat)	NA		Affymetrix[70,897]	N	pulmonary function measurement	http://www.ebi.ac.uk/efo/EFO_0003892
rs8079702	2010-03-25	20195514	Pillas D	2010-02-26	PLoS Genet	http://europepmc.org/abstract/MED/20195514	Genome-wide association study reveals multiple loci associated with primary tooth development during infancy.	Primary tooth development (number of teeth)	5,752 European ancestry related individuals	NA	17q24.3	17	70194685	KCNJ2	KCNJ2 - CALM2P1	3759	100128390		14641	46562	rs8079702-G		exm-rs8079702	0	8079702	intergenic	1	0.39	1e-14	14		1.15	[NR] (% variance explained)	Illumina [300,766]	N	odontogenesis	http://purl.obolibrary.org/obo/GO_0042476
rs8077889	2014-05-12	24097068	Willer CJ	2013-10-06	Nat Genet	http://europepmc.org/abstract/MED/24097068	Discovery and refinement of loci associated with lipid levels.	Triglycerides	94,595 European ancestry individuals	93,982 European ancestry individuals	17q21.31	17	43800798	MPP3	MPP3	NA	NA	4356	NA	NA	rs8077889-C		exm-rs8077889	0	8077889	nearGene-3	0	0.22	1e-08	8		0.025	[NR] (mg/dL increase)	NR (Imputed)	N	triglyceride measurement	http://www.ebi.ac.uk/efo/EFO_0004530
rs8074980	2015-06-25	25188341	Beecham GW	2014-09-04	PLoS Genet	http://europepmc.org/abstract/MED/25188341	Genome-Wide Association Meta-analysis of Neuropathologic Features of Alzheimer's Disease and Related Dementias.	Hippocampal sclerosis	310 cases, 2,576 controls	NA	17q22	17	57933599	intergenic	CUEDC1	NA	NA	404093	NA	NA	rs8074980-A		exm-rs8074980	0	8074980	intron	0	0.1716	1e-06	6		0.5238	[0.31-0.73] (unit increase)	Illumina and Affymetrix [NR] (imputed)	N	hippocampal sclerosis of aging	http://www.ebi.ac.uk/efo/EFO_0005678
rs8074751	2010-09-07	20732626	Mick E	2010-05-14	J Am Acad Child Adolesc Psychiatry	http://europepmc.org/abstract/MED/20732626	Family-based genome-wide association scan of attention-deficit/hyperactivity disorder.	Attention deficit hyperactivity disorder	735 trios from 732 families	NA	17q24.1	17	65646424	CCDC46	CEP112	NA	NA	201134	NA	NA	rs8074751-?		exm-rs8074751	0	8074751	intron	0	0.61	1e-06	6		1.45	[NR]	Illumina [835,136]	N	attention deficit hyperactivity disorder	http://www.ebi.ac.uk/efo/EFO_0003888
rs8073783	2008-12-09	18846501	Sonuga-Barke EJ	2008-10-07	Am J Med Genet B Neuropsychiatr Genet	http://europepmc.org/abstract/MED/18846501	Does parental expressed emotion moderate genetic effects in ADHD? An exploration using a genome wide association scan.	Conduct disorder (interaction)	909 European ancestry trios	NA	17q22	17	53160580	intergenic	C17orf112 - RPS2P48	100506650	645173		172928	596362	rs8073783-C		exm-rs8073783	0	8073783	intergenic	1	0.49	8e-06	5.09691	(int, MW)	1.76	[NR] (unit decrease)	Perlegen [429,901)	N	conduct disorder	http://www.ebi.ac.uk/efo/EFO_0004216
rs8070723	2011-07-14	21685912	Hoglinger GU	2011-06-19	Nat Genet	http://europepmc.org/abstract/MED/21685912	Identification of common variants influencing risk of the tauopathy progressive supranuclear palsy.	Progressive supranuclear palsy	1,069 European ancestry cases, 2,958 European ancestry controls, 45 cases, 329 controls	1,051 European ancestry cases, 3,560 European ancestry controls	17q21.31	17	46003698	MAPT	MAPT	NA	NA	4137	NA	NA	rs8070723-?		exm-rs8070723	0	8070723	intron	0	0.23	2e-118	117.699		5.11	[4.43-5.91]	Illumina [531,451]	N	progressive supranuclear palsy	http://www.orpha.net/ORDO/Orphanet_683
rs8070473	2010-09-28	20800221	Terracciano A	2010-08-25	Biol Psychiatry	http://europepmc.org/abstract/MED/20800221	Genome-wide association scan of trait depression.	Depression (quantitative trait)	3,972 Sardinian individuals, 839 European ancestry individuals	NA	17q12	17	35516493	SLFN12L	TAF5LP1 - SLFN14	645744	342618		17312	31216	rs8070473-T		exm-rs8070473	0	8070473	intergenic	1	0.32	2e-06	5.69897		0.16	[NR] (unit decrease)	Affymetrix & Illumina [up to 2.5 million] (imputed)	N	unipolar depression	http://www.ebi.ac.uk/efo/EFO_0003761
rs8070463	2012-01-17	22190364	Patsopoulos NA	2011-12-01	Ann Neurol	http://europepmc.org/abstract/MED/22190364	Genome-wide meta-analysis identifies novel multiple sclerosis susceptibility loci.	Multiple sclerosis	5,545 European ancestry cases, 12,153 European ancestry controls	NA	17q21.32	17	47691470	TBX21, KPNB1, TBKBP1	KPNB1 - TBKBP1	3837	9755		7832	2591	rs8070463-T		exm-rs8070463	0	8070463	intergenic	1	0.5	1e-07	7		1.15	[NR]	Affymetrix & Illumina [2,529,394]	N	multiple sclerosis	http://www.ebi.ac.uk/efo/EFO_0003885
rs8068952	2010-07-12	20548946	Ramdas WD	2010-06-10	PLoS Genet	http://europepmc.org/abstract/MED/20548946	A genome-wide association study of optic disc parameters.	Vertical cup-disc ratio	7,360 European ancestry individuals	4,455 European ancestry individuals	17q23.2	17	61209283	BCAS3	BCAS3	NA	NA	54828	NA	NA	rs8068952-G		exm-rs8068952	0	8068952	intron	0	0.23	3e-08	7.52288		0.01	[0.008-0.016] (mm2 decrease)	Affymetrix and Illumina [~2.5 million] (imputed)	N	optic disc size measurement	http://www.ebi.ac.uk/efo/EFO_0004832
rs8068318	2010-05-05	20383145	Chambers JC	2010-04-11	Nat Genet	http://europepmc.org/abstract/MED/20383145	Genetic loci influencing kidney function and chronic kidney disease.	Creatinine levels	23,812 European ancestry individuals	16,626 European ancestry individuals	17q23.2	17	61406405	TBX2	TBX2	NA	NA	6909	NA	NA	rs8068318-G		exm-rs8068318	0	8068318	intron	0	0.27	3e-10	9.52288		0.8	[0.6-1.0] (% increase)	Affymetrix, Illumina and Perlegen [~2.6 Million] (imputed)	N	serum creatinine measurement	http://www.ebi.ac.uk/efo/EFO_0004518
rs806794		25429064	He M	2014-11-26	Hum Mol Genet	http://europepmc.org/abstract/MED/25429064	Meta-analysis of genome-wide association studies of adult height in East Asians identifies 17 novel loci.	Height	36,227 East Asian ancestry individuals	57,699 East Asian ancestry individuals	6p22.2	6	26200449	HIST1H2BF	HIST1H2AD, HIST1H2BF, HIST1H3D	NA	NA	3013, 8343, 8351	NA	NA	rs806794-A		exm-rs806794	0	806794	nearGene-5;nearGene-3;nearGene-5	0	0.27	8e-37	36.0969		0.082	[0.066-0.098] (unit increase)	Illumina and Affymetrix [2,704,730] (Imputed)	N	body height	http://www.ebi.ac.uk/efo/EFO_0004339
rs8067378	2013-12-12	23817570	Shi Y	2013-06-30	Nat Genet	http://europepmc.org/abstract/MED/23817570	A genome-wide association study identifies two new cervical cancer susceptibility loci at 4q12 and 17q12.	Cervical cancer	Up to 1,364 Han Chinese ancestry cases, up to 3,028 Han Chinese ancestry controls	4,167 Han Chinese ancestry cases, 7,196 Han Chinese ancestry controls	17q12, 17q21.1	17	39895095	GSDMB	ZPBP2 - GSDMB	124626	55876		17199	9500	rs8067378-G		exm-rs8067378	0	8067378	intergenic	1	0.22	9e-10	9.04576	(Matched)	1.19	[1.13-1.26]	Affymetrix [563,339]	N	cervical carcinoma	http://www.ebi.ac.uk/efo/EFO_0001061
rs8066857	2009-06-04	19451621	Landers JE	2009-05-18	Proc Natl Acad Sci U S A	http://europepmc.org/abstract/MED/19451621	Reduced expression of the Kinesin-Associated Protein 3 (KIFAP3) gene increases survival in sporadic amyotrophic lateral sclerosis.	Amyotrophic lateral sclerosis	1,821 cases, 2,258 controls	538 cases, 556 controls	17q24.3	17	72699964	SLC39A11	SLC39A11	NA	NA	201266	NA	NA	rs8066857-C		exm-rs8066857	0	8066857	intron	0	NR	8e-06	5.09691	(site of onset)	1.48	[NR]	Illumina [288,357]	N	amyotrophic lateral sclerosis	http://www.ebi.ac.uk/efo/EFO_0000253
rs8065311	2011-08-02	21668797	Agrawal A	2010-11-04	Addict Biol	http://europepmc.org/abstract/MED/21668797	A genome-wide association study of DSM-IV cannabis dependence.	Cannabis dependence	708 African American or European ancestry cases, 2,346 African American or European ancestry controls	NA	17q22	17	56125999	intergenic	PCTP - ANKFN1	58488	162282		282843	27476	rs8065311-?		exm-rs8065311	0	8065311	intergenic	1	NR	2e-06	5.69897		1.43	[1.23-1.66]	Illumina [948,142]	N	marijuana dependence	http://www.ebi.ac.uk/efo/EFO_0004218
rs806276	2009-05-07	18937294	Lasky-Su J	2008-12-05	Am J Med Genet B Neuropsychiatr Genet	http://europepmc.org/abstract/MED/18937294	Genome-wide association scan of the time to onset of attention deficit hyperactivity disorder.	Attention deficit hyperactivity disorder (time to onset)	930 European ancestry trios	NA	6q15	6	90497632	intergenic	MIR4464 - MAP3K7	100616109	6885		184799	15941	rs806276-A		exm-rs806276	0	806276	intergenic	1	NR	3e-07	6.52288	(later onset)	NA		Perlegen [429,981]	N	attention deficit hyperactivity disorder	http://www.ebi.ac.uk/efo/EFO_0003888
rs8060686	2012-04-03	22399527	Kristiansson K	2012-03-07	Circ Cardiovasc Genet	http://europepmc.org/abstract/MED/22399527	Genome-wide screen for metabolic syndrome susceptibility Loci reveals strong lipid gene contribution but no evidence for common genetic basis for clustering of metabolic syndrome traits.	Metabolic syndrome	2,637 European ancestry cases, 7,927 European ancestry controls	NA	16q22.1	16	67877614	EDC4	EDC4	NA	NA	23644	NA	NA	rs8060686-T		exm-rs8060686	0	8060686	cds-synon	0	0.81	2e-10	9.69897	(HDL)	0.11	[NR] (mmol/l decrease)	Illumina [1,257,079] (imputed)	N	metabolic syndrome	http://www.ebi.ac.uk/efo/EFO_0000195
rs8057551	2009-12-01	19874204	Guo Y	2009-10-29	J Bone Miner Res	http://europepmc.org/abstract/MED/19874204	IL21R and PTH may underlie variation of femoral neck bone mineral density as revealed by a genome-wide association study.	Bone mineral density	983 European ancestry individuals	2,557 European ancestry individuals from 750 families	16p12.1	16	27423606	IL21R	IL21R	NA	NA	50615	NA	NA	rs8057551-G		exm-rs8057551	0	8057551	intron	0	0.32	2e-06	5.69897		0.11	[NR] (s.d. increase)	Affymetrix [342,854]	N	bone density	http://www.ebi.ac.uk/efo/EFO_0003923
rs8055236	2008-11-25	17554300	WTCCC	2007-06-07	Nature	http://europepmc.org/abstract/MED/17554300	Genome-wide association study of 14,000 cases of seven common diseases and 3,000 shared controls.	Coronary heart disease	1,926 European ancestry cases, 2,938 European ancestry controls	(see Samani 2007)	16q23.3	16	83178793	intergenic	CDH13	NA	NA	1012	NA	NA	rs8055236-G		exm-rs8055236	0	8055236	intron	0	0.8	6e-06	5.22185		1.91	[1.33-2.74]	Affymetrix[469,557]	N	coronary heart disease	http://www.ebi.ac.uk/efo/EFO_0001645
rs805303	2011-10-21	21909115	Ehret GB	2011-09-11	Nature	http://europepmc.org/abstract/MED/21909115	Genetic variants in novel pathways influence blood pressure and cardiovascular disease risk.	Hypertension	69,395 European ancestry individuals	Up to 133,361 European ancestry individuals	6p21.33	6	31648589	BAT2, BAT5	BAG6	NA	NA	7917	NA	NA	rs805303-G		exm-rs805303	0	805303	intron	0	0.61	1e-10	10		0.054	[NR] (unit increase)	Affymetrix & Illumina [~2.5 million] (imputed)	N	hypertension	http://www.ebi.ac.uk/efo/EFO_0000537
rs8050136		25231870	Perry JR	2014-07-23	Nature	http://europepmc.org/abstract/MED/25231870	Parent-of-origin-specific allelic associations among 106 genomic loci for age at menarche.	Menarche (age at onset)	Up to 182,413 European ancestry females	NA	16q12.2	16	53782363	FTO	FTO	NA	NA	79068	NA	NA	rs8050136-C		exm-rs8050136	0	8050136	intron	0	0.6	2e-17	16.699		0.04	[0.03-0.05] (unit increase)	Illumina & Affymetrix [2,441,815] (imputed)	N	age at menarche	http://www.ebi.ac.uk/efo/EFO_0004703
rs8049607	2013-01-30	23166209	Smith JG	2012-11-19	Circ Cardiovasc Genet	http://europepmc.org/abstract/MED/23166209	Impact of ancestry and common genetic variants on QT interval in African Americans.	QT interval	13,105 African American individuals	NA	16p13.13	16	11597897	LITAF	LITAF - SNN	9516	8303		10431	70536	rs8049607-C		exm-rs8049607	0	8049607	intergenic	1	0.52	7e-07	6.1549		1.63	[0.98-2.28] (unit decrease)	Affymetrix & Illumina [2.8 million] (imputed)	N	QT interval	http://www.ebi.ac.uk/efo/EFO_0004682
rs8049603	2009-06-30	19525955	Bahlo	2009-06-14	Nat Genet	http://europepmc.org/abstract/MED/19525955	Genome-wide association study identifies new multiple sclerosis susceptibility loci on chromosomes 12 and 20.	Multiple sclerosis	1,618 European ancestry cases, 3,413 European ancestry controls	2,256 European ancestry cases, 2,310 European ancestry controls	16p12.2	16	23055939	NR	HS3ST2 - USP31	9956	57478		139601	5467	rs8049603-T		exm-rs8049603	0	8049603	intergenic	1	0.2	1e-06	6		1.19	[NR]	Illumina [302,098]	N	multiple sclerosis	http://www.ebi.ac.uk/efo/EFO_0003885
rs8049439		25201988	Rietveld CA	2014-09-08	Proc Natl Acad Sci U S A	http://europepmc.org/abstract/MED/25201988	Common genetic variants associated with cognitive performance identified using the proxy-phenotype method.	Educational attainment	106,736 European ancestry individuals	NA	16p11.2	16	28826194	ATXN2L, CCDC101, EIF3CL, LAT, NFATC2IP, NUPR1, SH2B1, SPNS1, SULT1A1, SULT1A2, TUFM	ATXN2L	NA	NA	11273	NA	NA	rs8049439-T		exm-rs8049439	0	8049439	intron	0	0.595	1e-06	6		0.021	[NR] (unit increase)	Affymetrix and Illumina [NR] (imputed)	N	self reported educational attainment	http://www.ebi.ac.uk/efo/EFO_0004784
rs8047014	2009-05-07	18821565	Lasky-Su J	2008-12-05	Am J Med Genet B Neuropsychiatr Genet	http://europepmc.org/abstract/MED/18821565	Genome-wide association scan of quantitative traits for attention deficit hyperactivity disorder identifies novel associations and confirms candidate gene associations.	Attention deficit hyperactivity disorder	930 European ancestry trios	NA	16q22.1	16	69101146	HAS3	RPS2P45 - HAS3	80052	3038		66585	4418	rs8047014-?		exm-rs8047014	0	8047014	intergenic	1	NR	4e-06	5.39794	(binary)	NA		Perlegen [429,981]	N	attention deficit hyperactivity disorder	http://www.ebi.ac.uk/efo/EFO_0003888
rs8043440	2012-11-08	19734545	Need AC	2009-09-04	Hum Mol Genet	http://europepmc.org/abstract/MED/19734545	A genome-wide study of common SNPs and CNVs in cognitive performance in the CANTAB.	Cognitive performance	Up to 1,295 individuals	NA	15q12	15	26727939	GABRB3	GABRB3	NA	NA	2562	NA	NA	rs8043440-?		exm-rs8043440	0	8043440	intron	0	0.1695	2e-06	5.69897	(SRM)	NA		Illumina [475,971]	N	neuropsychological test	http://www.ebi.ac.uk/efo/EFO_0003926
rs8042680	2010-07-12	20581827	Voight BF	2010-06-27	Nat Genet	http://europepmc.org/abstract/MED/20581827	Twelve type 2 diabetes susceptibility loci identified through large-scale association analysis.	Type 2 diabetes	8,130 European ancestry cases, 38,987 European ancestry controls	Up to 34,412 European ancestry cases, 59,925 European ancestry controls	15q26.1	15	90978107	PRC1	PRC1, PRC1-AS1	NA	NA	9055, 100507118	NA	NA	rs8042680-A		exm-rs8042680	0	8042680	intron;intron	0		2e-10	9.69897		1.07	[1.05-1.09]	Affymetrix & Illumina [2,426,886] (imputed)	N	type ii diabetes mellitus	http://www.ebi.ac.uk/efo/EFO_0001360
rs8042374		25056061	Ripke S	2014-07-22	Nature	http://europepmc.org/abstract/MED/25056061	Biological insights from 108 schizophrenia-associated genetic loci.	Schizophrenia	32,405 European ancestry cases, 42,221 European ancestry controls, 1,235 European ancestry cases and 1,235 European ancestry controls from 1235 parent-offspring trios, 1,836 East Asian ancestry cases, 3,383 East Asian ancestry controls	1,513 European ancestry cases, 66,236 European ancestry controls	15q25.1	15	78615690	AC027228.1, AGPHD1, CHRNA3, CHRNA5, CHRNB4, IREB2, PSMA4	CHRNA3	NA	NA	1136	NA	NA	rs8042374-A		exm-rs8042374	0	8042374	intron	0	0.725	2e-13	12.699		1.093	[1.067-1.119]	Affymetrix & Illumina [9,005,918] (imputed)	N	schizophrenia	http://www.ebi.ac.uk/efo/EFO_0000692
rs8041863	2008-11-25	18391952	Weedon MN	2008-04-06	Nat Genet	http://europepmc.org/abstract/MED/18391952	Genome-wide association analysis identifies 20 loci that influence adult height.	Height	13,665 European ancestry individuals	16,482 European ancestry individuals	15q26.1	15	88816458	ACAN	ACAN	NA	NA	176	NA	NA	rs8041863-A		exm-rs8041863	0	8041863	intron	0	0.47	8e-08	7.09691		0.04	[0.01-0.06] (s.d. taller - among males)	Affymetrix[402,951]	N	body height	http://www.ebi.ac.uk/efo/EFO_0004339
rs8041675	2009-05-07	18821565	Lasky-Su J	2008-12-05	Am J Med Genet B Neuropsychiatr Genet	http://europepmc.org/abstract/MED/18821565	Genome-wide association scan of quantitative traits for attention deficit hyperactivity disorder identifies novel associations and confirms candidate gene associations.	Hyperactive-impulsive symptoms	930 European ancestry trios	NA	15q14	15	37050401	MEIS2	MEIS2	NA	NA	4212	NA	NA	rs8041675-?		exm-rs8041675	0	8041675	intron	0	NR	4e-06	5.39794	(count)	NA		Perlegen [429,981]	N	behavior	http://purl.obolibrary.org/obo/GO_0007610
rs8040009	2011-05-28	21529783	Heath AC	2011-04-27	Biol Psychiatry	http://europepmc.org/abstract/MED/21529783	A quantitative-trait genome-wide association study of alcoholism risk in the community: findings and implications.	Alcoholism (heaviness of drinking)	2,062 European ancestry alcohol dependence cases, 6,692 European ancestry controls	3,393 European ancestry individuals	15q26.1	15	92501109	C15orf32	C15orf32	NA	NA	145858	NA	NA	rs8040009-T		exm-rs8040009	0	8040009	UTR-3	0	0.21	3e-07	6.52288		0.123	[NR] (unit decrease)	Illumina [~300,000]	N	alcohol dependence	http://www.ebi.ac.uk/efo/EFO_0003829
rs8035957	2008-11-25	18840781	Grant SF	2008-10-07	Diabetes	http://europepmc.org/abstract/MED/18840781	Follow-up analysis of genome-wide association data identifies novel loci for type 1 diabetes.	Type 1 diabetes	563 European ancestry cases, 1,146 European ancestry controls, 483 European ancestry trios	3,303 European ancestry cases, 4,673 European ancestry controls	15q14	15	38546063	RASGRP1	RASGRP1	NA	NA	10125	NA	NA	rs8035957-C		exm-rs8035957	0	8035957	intron	0	NR	4e-06	5.39794		1.14	[1.08-1.21]	Illumina[up to 1,000,000]	N	type i diabetes mellitus	http://www.ebi.ac.uk/efo/EFO_0001359
rs8034191	2009-09-14	19654303	Broderick P	2009-08-04	Cancer Res	http://europepmc.org/abstract/MED/19654303	Deciphering the impact of common genetic variation on lung cancer risk: a genome-wide association study.	Lung cancer	1,952 European ancestry cases, 1,438 European ancestry controls	2,465 European ancestry cases, 3,005 European ancestry controls, 3,143 individuals, 3,762 individuals	15q25.1	15	78513681	CHRNA3	HYKK	NA	NA	123688	NA	NA	rs8034191-?		exm-rs8034191	0	8034191	intron	0	NR	3e-26	25.5229		1.29	[1.23-1.35]	Illumina [511,919]	N	lung carcinoma	http://www.ebi.ac.uk/efo/EFO_0001071
rs8033957	2013-04-09	23251661	Comuzzie AG	2012-12-04	PLoS One	http://europepmc.org/abstract/MED/23251661	Novel genetic loci identified for the pathophysiology of childhood obesity in the Hispanic population.	Obesity-related traits	815 Hispanic children from 263 families	NA	15q14	15	39746232	FSIP1	FSIP1	NA	NA	161835	NA	NA	rs8033957-G		exm-rs8033957	0	8033957	intron	0	0.449	2e-06	5.69897	(Folate )	0.03	[NR] (nmol/L increase)	Illumina [899,892]	N	CCL2 measurement, CCL5 measurement, HOMA-IR, IGFBP-1 measurement, IgF-1 measurement, adiponectin measurement, amino acid measurement, antioxidant measurement, arm span, aspartate aminotransferase measurement, birth weight, blood urea nitrogen measurement, body composition measurement, body height, body mass index, body weight, bone density, c-reactive protein measurement, cortisol secretion measu…	http://www.ebi.ac.uk/efo/EFO_0004749, http://www.ebi.ac.uk/efo/EFO_0005117, http://www.ebi.ac.uk/efo/EFO_0004501, http://www.ebi.ac.uk/efo/EFO_0005118, http://www.ebi.ac.uk/efo/EFO_0004627, http://www.ebi.ac.uk/efo/EFO_0004502, http://www.ebi.ac.uk/efo/EFO_0005134, http://www.ebi.ac.uk/efo/EFO_0005119, http://www.ebi.ac.uk/efo/EFO_0005108, http://www.ebi.ac.uk/efo/EFO_0004736, http://www.ebi.ac.u…
rs80311637	2014-03-27	24124411	Park TJ	2013-09-30	Genomics Inform	http://europepmc.org/abstract/MED/24124411	Genome-wide association study of liver enzymes in korean children.	Liver enzyme levels (aspartate transaminase)	484 Korean ancestry children	NA	3p14.1	3	64550972	ADAMTS9	ADAMTS9	NA	NA	56999	NA	NA	rs80311637-A		exm-rs80311637	0	80311637	missense	0	0.029	2e-06	5.69897		0.078	[0.047-0.109] (unit increase)	Illumina [747,076]	N	aspartate aminotransferase measurement	http://www.ebi.ac.uk/efo/EFO_0004736
rs8030672	2011-06-16	21642993	Wu C	2011-06-05	Nat Genet	http://europepmc.org/abstract/MED/21642993	Genome-wide association study identifies three new susceptibility loci for esophageal squamous-cell carcinoma in Chinese populations.	Esophageal cancer	2,031 Han Chinese ancestry cases, 2,044 Han Chinese ancestry controls	3,986 Han Chinese ancestry cases, 4,157 Han Chinese ancestry controls	15q23	15	68766745	ANP32A	CORO2B - ANP32A	10391	8125		38939	11790	rs8030672-A		exm-rs8030672	0	8030672	intergenic	1	0.03	1e-11	11		1.56	[1.37-1.78]	Affymetrix [666,141]	N	esophageal carcinoma	http://www.ebi.ac.uk/efo/EFO_0002916
rs8028182	2011-07-20	21658281	Aouizerat BE	2011-06-10	BMC Cardiovasc Disord	http://europepmc.org/abstract/MED/21658281	GWAS for discovery and replication of genetic loci associated with sudden cardiac arrest in patients with coronary artery disease.	Sudden cardiac arrest	88 European ancestry cases, 517 European ancestry controls	NA	15q24.2	15	75426328	SIN3A	SIN3A	NA	NA	25942	NA	NA	rs8028182-?		exm-rs8028182	0	8028182	intron	0	0.18	3e-06	5.52288	(Recessive)	1.36	[1.19-1.54]	Affymetrix [319,222]	N	sudden cardiac arrest	http://www.ebi.ac.uk/efo/EFO_0004278
rs802734	2012-10-24	21833088	Sawcer S	2011-08-11	Nature	http://europepmc.org/abstract/MED/21833088	Genetic risk and a primary role for cell-mediated immune mechanisms in multiple sclerosis.	Multiple sclerosis	9,772 European ancestry cases, 16,849 European ancestry controls	4,218 European ancestry cases, 7,296 European ancestry controls	6q22.33	6	127957653	THEMIS, PTPRK	MRPS17P5 - PTPRK	359758	5796		47637	11126	rs802734-A		exm-rs802734	0	802734	intergenic	1	NR	6e-09	8.22185		1.1	[1.09-1.12]	Illumina [465,434]	N	multiple sclerosis	http://www.ebi.ac.uk/efo/EFO_0003885
rs802568	2012-11-02	20889312	Wang KS	2010-10-01	Schizophr Res	http://europepmc.org/abstract/MED/20889312	A genome-wide meta-analysis identifies novel loci associated with schizophrenia and bipolar disorder.	Bipolar disorder and schizophrenia	651 European ancestry bipolar cases, 1,171 European ancestry schizophrenia cases, 2,412 European ancestry controls	NA	7q35	7	146262151	CNTNAP2	CNTNAP2	NA	NA	26047	NA	NA	rs802568-?		exm-rs802568	0	802568	intron	0	NR	2e-07	6.69897		2.0307	[NR]	Affymetrix [722,112]	N	mental or behavioural disorder	http://www.ebi.ac.uk/efo/EFO_0000677
rs8023445	2011-06-14	21621269	Aragam N	2011-05-26	J Affect Disord	http://europepmc.org/abstract/MED/21621269	Genome-wide association analysis of gender differences in major depressive disorder in the Netherlands NESDA and NTR population-based samples.	Major depressive disorder	1,726 cases, 1,630 controls	NA	15q21.1	15	48900594	SHC4	SHC4	NA	NA	399694	NA	NA	rs8023445-?		exm-rs8023445	0	8023445	intron	0		2e-06	5.69897		NA		Perlegen [433,556]	N	unipolar depression	http://www.ebi.ac.uk/efo/EFO_0003761
rs8017455	2009-12-04	19896111	Medland SE	2009-11-04	Am J Hum Genet	http://europepmc.org/abstract/MED/19896111	Common variants in the trichohyalin gene are associated with straight hair in Europeans.	Hair morphology	4,845 European ancestry individuals from 2,892 families, 16,140 European ancestry individuals	NA	14q31.1	14	81109110	TSHR	TSHR	NA	NA	7253	NA	NA	rs8017455-T		exm-rs8017455	0	8017455	intron;intron	0	NR	6e-06	5.22185		NA		Illumina [~1 million] (imputed)	N	hair morphology	http://www.ebi.ac.uk/efo/EFO_0005038
rs8017423	2010-05-23	20400778	Morrison AC	2010-04-17	Circ Cardiovasc Genet	http://europepmc.org/abstract/MED/20400778	Genomic variation associated with mortality among adults of European and African ancestry with heart failure: the cohorts for heart and aging research in genomic epidemiology consortium.	Mortality in heart failure	1,645 European ancestry cases, 881 European ancestry controls, 281 African ancestry cases, 185 African ancestry controls	NA	14q32.11	14	90213566	KCNK13	GLRXP2 - PSMC1	171418	5700		104263	42984	rs8017423-T		exm-rs8017423	0	8017423	intergenic	1	0.62	7e-06	5.1549	(AA)	1.64	[0.94-2.78]	Affymetrix [up to 2,366,858] (imputed)	N	heart failure, mortality	http://www.ebi.ac.uk/efo/EFO_0003144, http://www.ebi.ac.uk/efo/EFO_0004352
rs8017377	2014-05-12	24097068	Willer CJ	2013-10-06	Nat Genet	http://europepmc.org/abstract/MED/24097068	Discovery and refinement of loci associated with lipid levels.	LDL cholesterol	94,595 European ancestry individuals	93,982 European ancestry individuals	14q12	14	24414681	NYNRIN	NYNRIN	NA	NA	57523	NA	NA	rs8017377-A		exm-rs8017377	0	8017377	missense	0	0.46	3e-15	14.5229		0.03	[NR] (unit increase)	NR (Imputed)	N	low density lipoprotein cholesterol measurement	http://www.ebi.ac.uk/efo/EFO_0004611
rs8017304	2013-07-31	23455636	Fritsche LG	2013-03-03	Nat Genet	http://europepmc.org/abstract/MED/23455636	Seven new loci associated with age-related macular degeneration.	Age-related macular degeneration	6,713 European ancestry cases, 48,402 European ancestry contols, 110 Southern Indian ancestry cases, 119 Southern Indian ancestry controls, 827 Japanese ancestry cases, 3,323 Japanese ancestry controls	9,070 European ancestry cases, 7,683 European ancestry contols, 461 East Asian ancestry cases, 547 East Asian ancestry controls	14q24.1	14	68318360	RAD51B	RAD51B	NA	NA	5890	NA	NA	rs8017304-A		exm-rs8017304	0	8017304	intron	0	0.61	9e-11	10.0458		1.11	[1.08-1.14]	Illumina & Affymetrix [2,442,884] (Imputed)	N	age-related macular degeneration	http://www.ebi.ac.uk/efo/EFO_0001365
rs8017161	2011-04-12	21399635	Mells GF	2011-03-13	Nat Genet	http://europepmc.org/abstract/MED/21399635	Genome-wide association study identifies 12 new susceptibility loci for primary biliary cirrhosis.	Primary biliary cirrhosis	1,840 European ancestry cases, 5,163 European ancestry controls and (Liu et al)	620 European ancestry cases, 2,514 European ancestry controls	14q32.32	14	103096858	TNFAIP2	RPL13P6 - EXOC3L4	100129176	91828		54764	2759	rs8017161-A		exm-rs8017161	0	8017161	intergenic	1	0.4	3e-13	12.5229		1.22	[1.16-1.27]	Illumina [507,467]	N	biliary liver cirrhosis	http://www.ebi.ac.uk/efo/EFO_0004267
rs8016947	2011-01-18	20953190	Strange A	2010-10-17	Nat Genet	http://europepmc.org/abstract/MED/20953190	A genome-wide association study identifies new psoriasis susceptibility loci and an interaction between HLA-C and ERAP1.	Psoriasis	2,178 European ancestry cases, 5,175 European ancestry controls	3,174 European ancestry cases, 5,464 European ancestry controls	14q13.2	14	35363460	NFKBIA	PSMA6 - RPLP0P3	5687	122589		45981	24595	rs8016947-C		exm-rs8016947	0	8016947	intergenic	1	0.57	2e-11	10.699		1.19	[1.11-1.27]	Illumina [535,475]	N	psoriasis	http://www.ebi.ac.uk/efo/EFO_0000676
rs8015959	2008-11-25	18711365	Ferreira MA	2008-08-17	Nat Genet	http://europepmc.org/abstract/MED/18711365	Collaborative genome-wide association analysis supports a role for ANK3 and CACNA1C in bipolar disorder.	Bipolar disorder	4,387 European ancestry cases, 6,209 European ancestry controls	NA	14q13.1	14	33011716	NR	NPAS3	NA	NA	64067	NA	NA	rs8015959-T		exm-rs8015959	0	8015959	intron	0	0.02	5e-06	5.30103		1.59	[NR]	Affymetrix[1,769,948]imputed	N	bipolar disorder	http://www.ebi.ac.uk/efo/EFO_0000289
rs8015016	2009-12-29	20031603	Marroni F	2009-08-01	Circ Cardiovasc Genet	http://europepmc.org/abstract/MED/20031603	A genome-wide association scan of RR and QT interval duration in 3 European genetically isolated populations: the EUROSPAN project.	QT interval	2,325 European ancestry individuals	NA	14q32.13	14	95656071	TCL6	TCL6	NA	NA	27004	NA	NA	rs8015016-G		exm-rs8015016	0	8015016	intron	0	0.2	5e-07	6.30103		0.18	[0.10-0.26] (unit decrease)	Illumina [~318,327]	N	QT interval	http://www.ebi.ac.uk/efo/EFO_0004682
rs8014204	2011-05-26	21490707	Cornelis MC	2011-04-07	PLoS Genet	http://europepmc.org/abstract/MED/21490707	Genome-wide meta-analysis identifies regions on 7p21 (AHR) and 15q24 (CYP1A2) as determinants of habitual caffeine consumption.	Caffeine consumption	47,431 European ancestry individuals	NA	14q24.3	14	74856091	NR	PROX2	NA	NA	283571	NA	NA	rs8014204-A		exm-rs8014204	0	8014204	intron	0	0.53	5e-06	5.30103		0.065	[0.04-0.10] (mg/day increase)	Affymetrix & Illumina [~2.5 million] (imputed)	N	coffee consumption	http://www.ebi.ac.uk/efo/EFO_0004330
rs8014194	2010-04-14	20339536	Barber MJ	2010-03-22	PLoS One	http://europepmc.org/abstract/MED/20339536	Genome-wide association of lipid-lowering response to statins in combined study populations.	Response to statin therapy	3,928 European ancestry individuals	NA	14q32.13	14	95254341	CLMN, DICER1, FLJ45244	CLMN	NA	NA	79789	NA	NA	rs8014194-A		exm-rs8014194	0	8014194	intron	0	0.24	2e-08	7.69897	(chol, diff)	NA		Illumina [~2.5 million](imputed)	N	response to statin	http://purl.obolibrary.org/obo/GO_0036273
rs8013190	2010-01-19	20041166	Fellay J	2009-12-24	PLoS Genet	http://europepmc.org/abstract/MED/20041166	Common genetic variation and the control of HIV-1 in humans.	HIV-1 control	2,362 European ancestry cases	NA	14q23.1	14	57888330	intergenic	SLC35F4 - C14orf37	341880	145407		22456	115760	rs8013190-?		exm-rs8013190	0	8013190	intergenic	1	NR	7e-08	7.1549	(progression)	NA		Illumina [NR]	N	HIV-1 infection	http://www.ebi.ac.uk/efo/EFO_0000180
rs8012	2014-12-10	24816252	Shin SY	2014-05-11	Nat Genet	http://europepmc.org/abstract/MED/24816252	An atlas of genetic influences on human blood metabolites.	Blood metabolite levels	7,824 European ancestry individuals	NA	19p13.13, 19p13.2	19	12899706	GCDH	GCDH, SYCE2	NA	NA	2639, 256126	NA	NA	rs8012-A		exm-rs8012	0	8012	missense;intron	0	0.44	6e-45	44.2218	(glutaroyl carnitine)	0.037	[0.031-0.043] (unit increase)	Illumina & Affymetrix [2.1 million] Imputed	N	blood metabolite measurement	http://www.ebi.ac.uk/efo/EFO_0005664
rs801193	2011-03-04	21223598	Wineinger NE	2011-01-11	BMC Med Genomics	http://europepmc.org/abstract/MED/21223598	Genome-wide joint SNP and CNV analysis of aortic root diameter in African Americans: the HyperGEN study.	Aortic root size	1,086 African American individuals	NA	7q11.21	7	66565625	LOC401365, LOC493754	SKP1P1 - RPL35P5	6922	441246		141639	41078	rs801193-?		exm-rs801193	0	801193	intergenic	1	0.34	4e-06	5.39794		0.1113	[0.068-0.155] (cm increase)	Affymetrix [NR]	N	aortic root size	http://www.ebi.ac.uk/efo/EFO_0005037
rs801114	2015-04-23	25855136	Stacey SN	2015-04-09	Nat Commun	http://europepmc.org/abstract/MED/25855136	New basal cell carcinoma susceptibility loci.	Basal cell carcinoma	4,572 European ancestry cases, 266,358 European ancestry controls	up to 956 European ancestry cases, up to 4,214 European ancestry controls, 526 cases, 528 controls	1q42.13	1	228862088	RHOU	FTH1P2 - ISCA1P2	2497	100288517		174209	180004	rs801114-G		exm-rs801114	0	801114	intergenic	1	0.33	8e-14	13.0969		1.23	[NR]	Illumina [24,988,228] (Imputed)	N	basal cell carcinoma	http://www.ebi.ac.uk/efo/EFO_0004193
rs801112	2010-10-06	20844546	Adachi S	2010-09-16	J Hum Genet	http://europepmc.org/abstract/MED/20844546	Meta-analysis of genome-wide association scans for genetic susceptibility to endometriosis in Japanese population.	Endometriosis	696 Japanese ancestry cases, 825 Japanese ancestry controls	NA	1q42.13	1	228860875	RHOU	FTH1P2 - ISCA1P2	2497	100288517		172996	181217	rs801112-C		exm-rs801112	0	801112	intergenic	1	0.11	5e-06	5.30103		1.65	[1.33-2.05]	Affymetrix [282,838]	N	endometriosis	http://www.ebi.ac.uk/efo/EFO_0001065
rs8007846	2010-09-27	20802204	Baranzini SE	2010-09-01	Brain	http://europepmc.org/abstract/MED/20802204	Genetic variation influences glutamate concentrations in brains of patients with multiple sclerosis.	Multiple sclerosis--Brain Glutamate Levels	382 cases	NA	14q23.3	14	65796245	FUT8	MIR625 - NCOA4P1	693210	326605		325059	81788	rs8007846-?		exm-rs8007846	0	8007846	intergenic	1	NR	9e-06	5.04576		NA		Illumina [~500,000]	N	multiple sclerosis	http://www.ebi.ac.uk/efo/EFO_0003885
rs8007661	2008-11-25	18391950	Lettre G	2008-04-06	Nat Genet	http://europepmc.org/abstract/MED/18391950	Identification of ten loci associated with height highlights new biological pathways in human growth.	Height	15,821 European ancestry individuals	Up to 17,801 European ancestry individuals	14q32.12	14	91993614	ATXN3, TRIP11	TRIP11	NA	NA	9321	NA	NA	rs8007661-T		exm-rs8007661	0	8007661	intron	0	0.3	6e-10	9.22185		0.42	[0.30-0.54] (cm shorter)	Affymetrix and Illumina[2,260,683](imputed)	N	body height	http://www.ebi.ac.uk/efo/EFO_0004339
rs8005962	2010-09-16	20694014	Thye T	2010-08-08	Nat Genet	http://europepmc.org/abstract/MED/20694014	Genome-wide association analyses identifies a susceptibility locus for tuberculosis on chromosome 18q11.2.	Tuberculosis	2,237 Sub-Saharan African ancestry cases, 3,122 Sub-Saharan African ancestry controls	1,462 Sub-Saharan African ancestry cases, 4,604 Sub-Saharan African ancestry controls	14q32.13	14	95560816	NR	GLRX5 - TCL6	51218	27004		16098	90362	rs8005962-?		exm-rs8005962	0	8005962	intergenic	1	0.63	8e-06	5.09691		1.2	[1.11-1.25]	Affymetrix [>333,754] (imputed)	N	tuberculosis	http://www.orpha.net/ORDO/Orphanet_3389
rs8005745	2008-11-25	17903293	Benjamin EJ	2007-09-19	BMC Med Genet	http://europepmc.org/abstract/MED/17903293	Genome-wide association with select biomarker traits in the Framingham Heart Study.	Select biomarker traits	1,012 European ancestry individuals	NA	14q23.2	14	61718577	intergenic	HIF1A	NA	NA	3091	NA	NA	rs8005745-?		exm-rs8005745	0	8005745	intron	0	NR	4e-06	5.39794	(CD40L)	NA		Affymetrix[70,897]	N	CCL2 measurement, CD40 ligand measurement, alkaline phosphatase measurement, atrial natriuretic factor measurement, bilirubin measurement, c-reactive protein measurement, serum alanine aminotransferase measurement, tumor necrosis factor-alpha measurement, vitamin D measurement, vitamin K measurement	http://www.ebi.ac.uk/efo/EFO_0004749, http://www.ebi.ac.uk/efo/EFO_0004790, http://www.ebi.ac.uk/efo/EFO_0004533, http://www.ebi.ac.uk/efo/EFO_0004789, http://www.ebi.ac.uk/efo/EFO_0004570, http://www.ebi.ac.uk/efo/EFO_0004458, http://www.ebi.ac.uk/efo/EFO_0004735, http://www.ebi.ac.uk/efo/EFO_0004684, http://www.ebi.ac.uk/efo/EFO_0004631, http://www.ebi.ac.uk/efo/EFO_0004618
rs8005161	2013-02-12	23128233	Jostins L	2012-11-01	Nature	http://europepmc.org/abstract/MED/23128233	Host-microbe interactions have shaped the genetic architecture of inflammatory bowel disease.	Inflammatory bowel disease	12,924 European ancestry cases, 21,442 European ancestry controls	25,683 European ancestry cases, 17,015 European ancestry controls	14q31.3	14	88006251	GALC, GPR65	GPR65	NA	NA	8477	NA	NA	rs8005161-T		exm-rs8005161	0	8005161	intron	0	0.089	2e-14	13.699		1.153	[1.097-1.211]	Affymetrix & Illumina [1.23 million](imputed)	N	inflammatory bowel disease	http://www.ebi.ac.uk/efo/EFO_0003767
rs800292	2013-09-10	23620142	Reiner AP	2013-04-24	Hum Mol Genet	http://europepmc.org/abstract/MED/23620142	Genome-wide and gene-centric analyses of circulating myeloperoxidase levels in the charge and care consortia.	Circulating myeloperoxidase levels (serum)	9,305 European ancestry individuals		1q31.3	1	196673103	CFH	CFH	NA	NA	3075	NA	NA	rs800292-A		exm-rs800292	0	800292	missense	0	0.23	5e-41	40.301		0.15	[0.13-0.17] (unit decrease)	Illumina & Affymetrix [2,397,181]	N	myeloperoxidase measurement	http://www.ebi.ac.uk/efo/EFO_0005243
rs8002779	2010-03-25	20189936	Okada Y	2010-02-26	Hum Mol Genet	http://europepmc.org/abstract/MED/20189936	A genome-wide association study in 19 633 Japanese subjects identified LHX3-QSOX2 and IGF1 as adult height loci.	Height	19,633 Japanese ancestry individuals	NA	13q31.3	13	91363723	GPC5	MIR92A1 - GPC5	407048	2262		12332	34958	rs8002779-A		exm-rs8002779	0	8002779	intergenic	1	0.48	3e-06	5.52288		0.05	[0.03-0.07] (cm decrease)	Illumina [420,885]	N	body height	http://www.ebi.ac.uk/efo/EFO_0004339
rs800082	2009-04-01	19247474	Caporaso N	2009-02-27	PLoS One	http://europepmc.org/abstract/MED/19247474	Genome-wide and candidate gene association study of cigarette smoking behaviors.	Smoking behavior	2,617 European ancestry smokers, 1,725 European ancestry controls	NA	3q24	3	144621363	intergenic	RNA5SP144 - LARP7P4	100873411	100421509		434343	902163	rs800082-?		exm-rs800082	0	800082	intergenic	1	0.42	3e-06	5.52288	(PKYRS)	0.12	[NR] (more pack years)	Illumina [~518,000]	N	smoking behavior	http://www.ebi.ac.uk/efo/EFO_0004318
rs8000245	2010-05-18	20395239	Macgregor S	2010-04-15	Hum Mol Genet	http://europepmc.org/abstract/MED/20395239	Genome-wide association identifies ATOH7 as a major gene determining human optic disc size.	Optic nerve measurement (rim area)	1,368 European ancestry twins from 666 families	848 European ancestry twins from 531 families	13q22.1	13	74156255	LOC730245	KLF12 - RNY1P5	11278	100862667		21992	132845	rs8000245-C		exm-rs8000245	0	8000245	intergenic	1	NR	8e-06	5.09691		0.212	[0.090-0.334] (unit increase)	Illumina [~2.74 million] (imputed)	N	optic disc size measurement	http://www.ebi.ac.uk/efo/EFO_0004832
rs7998202	2010-10-07	20858683	Soranzo N	2010-09-21	Diabetes	http://europepmc.org/abstract/MED/20858683	Common variants at 10 genomic loci influence hemoglobin A&#x000e2;&#x00082;&#x00081;(C) levels via glycemic and nonglycemic pathways.	Glycated hemoglobin levels	up to 46,368 European ancestry individuals	NA	13q34	13	112677554	ATP11A, TUBGCP3	ATP11AUN	NA	NA	400165	NA	NA	rs7998202-G		exm-rs7998202	0	7998202	intron	0	0.14	5e-09	8.30103		0.03	[0.02-0.04] (% increase)	Affymetrix & Illumina [~2.5 million] (imputed)	N	a1c measurement	http://www.ebi.ac.uk/efo/EFO_0004541
rs7995215	2009-05-07	18839057	Lesch KP	2008-10-07	J Neural Transm	http://europepmc.org/abstract/MED/18839057	Molecular genetics of adult ADHD: converging evidence from genome-wide association and extended pedigree linkage studies.	Attention deficit hyperactivity disorder	343 European ancestry cases, 250 European ancestry controls, 54 controls	NA	13q31.3	13	93756253	GPC6	GPC6	NA	NA	10082	NA	NA	rs7995215-?		exm-rs7995215	0	7995215	intron	0	NR	1e-08	8		NA		Affymetrix [504,219](pooled)	N	attention deficit hyperactivity disorder	http://www.ebi.ac.uk/efo/EFO_0003888
rs7993214	2008-11-25	18369459	Liu Y	2008-04-04	PLoS Genet	http://europepmc.org/abstract/MED/18369459	A genome-wide association study of psoriasis and psoriatic arthritis identifies new disease loci.	Psoriasis	218 European ancestry cases, 519 European ancestry controls	1,153 European ancestry cases, 1,217 European ancestry controls	13q14.11	13	39776775	COG6	COG6	NA	NA	57511	NA	NA	rs7993214-?		exm-rs7993214	0	7993214	intron	0	0.65	2e-06	5.69897		1.41	[1.22-1.61]	Illumina[305,983]	N	psoriasis	http://www.ebi.ac.uk/efo/EFO_0000676
rs7992643	2009-05-07	18821565	Lasky-Su J	2008-12-05	Am J Med Genet B Neuropsychiatr Genet	http://europepmc.org/abstract/MED/18821565	Genome-wide association scan of quantitative traits for attention deficit hyperactivity disorder identifies novel associations and confirms candidate gene associations.	Attention deficit hyperactivity disorder	930 European ancestry trios	NA	13q32.3	13	99902784	CLYBL	CLYBL, LOC101927437	NA	NA	171425, 101927437	NA	NA	rs7992643-?		exm-rs7992643	0	7992643	intron;intron	0	NR	5e-06	5.30103	(count)	NA		Perlegen [429,981]	N	attention deficit hyperactivity disorder	http://www.ebi.ac.uk/efo/EFO_0003888
rs798766	2014-05-01	24163127	Figueroa JD	2013-10-24	Hum Mol Genet	http://europepmc.org/abstract/MED/24163127	Genome-wide association study identifies multiple loci associated with bladder cancer risk.	Bladder cancer	up to 2,305 European ancestry cases, up to 3,901 European ancestry controls	up to 13,298 cases, up to 54,535 controls	4p16.3	4	1732512	FGFR3, TACC3, TMEM129	TACC3	NA	NA	10460	NA	NA	rs798766-T		exm-rs798766	0	798766	intron	0	0.19	7e-25	24.1549		1.22	[1.18-1.27]	Illumina [462,190]	N	bladder carcinoma	http://www.ebi.ac.uk/efo/EFO_0000292
rs798544	2008-11-25	18391951	Gudbjartsson DF	2008-04-06	Nat Genet	http://europepmc.org/abstract/MED/18391951	Many sequence variants affecting diversity of adult human height.	Height	30,968 European ancestry individuals	8,541 European ancestry individuals	7p22.3	7	2723468	GNA12	AMZ1 - GNA12	155185	2768		8032	4637	rs798544-G		exm-rs798544	0	798544	intergenic	1	0.72	7e-15	14.1549		5.9	[6.03-8.77] (% s.d. taller)	Illumina and Affymetrix[up to 304,226]	N	body height	http://www.ebi.ac.uk/efo/EFO_0004339
rs798502	2013-02-12	23128233	Jostins L	2012-11-01	Nature	http://europepmc.org/abstract/MED/23128233	Host-microbe interactions have shaped the genetic architecture of inflammatory bowel disease.	Ulcerative colitis	Up to 12,924 European ancestry cases, up to 21,442 European ancestry controls	Up to 25,683 European ancestry cases, up to 17,015 European ancestry controls	7p22.3	7	2750246	CARD11, GNA12, TTYH3	GNA12	NA	NA	2768	NA	NA	rs798502-A		exm-rs798502	0	798502	intron	0	0.709	6e-17	16.2218		1.127	[1.084-1.171]	Affymetrix & Illumina [1.23 million] (imputed)	N	ulcerative colitis	http://www.ebi.ac.uk/efo/EFO_0000729
rs798497		25282103	Wood AR	2014-10-05	Nat Genet	http://europepmc.org/abstract/MED/25282103	Defining the role of common variation in the genomic and biological architecture of adult human height.	Height	253,288 European ancestry individuals	80,067 European ancestry individuals	7p22.3	7	2756323	GNA12	GNA12	NA	NA	2768	NA	NA	rs798497-A		exm-rs798497	0	798497	intron	0	0.698	2e-71	70.699		0.057	[0.051-0.063] (unit increase)	Illumina, Affymetrix and Perlegen [2,550,858] (imputed)	N	body height	http://www.ebi.ac.uk/efo/EFO_0004339
rs798489	2012-10-24	20881960	Lango Allen H	2010-09-29	Nature	http://europepmc.org/abstract/MED/20881960	Hundreds of variants clustered in genomic loci and biological pathways affect human height.	Height	133,653 European ancestry individuals	50,074 European ancestry individuals	7p22.2, 7p22.3	7	2762169	GNA12	GNA12	NA	NA	2768	NA	NA	rs798489-T		exm-rs798489	0	798489	intron	0	0.3	2e-33	32.699		0.048	[NR] (unit decrease)	Affymetrix, Illumina [2,834,208] (imputed)	N	body height	http://www.ebi.ac.uk/efo/EFO_0004339
rs7979575	2010-04-14	20339536	Barber MJ	2010-03-22	PLoS One	http://europepmc.org/abstract/MED/20339536	Genome-wide association of lipid-lowering response to statins in combined study populations.	Response to statin therapy	3,928 European ancestry individuals	NA	12p12.1	12	24125887	BCAT1, FLJ32894, SOX5	SOX5	NA	NA	6660	NA	NA	rs7979575-C		exm-rs7979575	0	7979575	intron	0	0.16	2e-06	5.69897	(Triglyceride, sum)	NA		Illumina [~2.5 million](imputed)	N	response to statin	http://purl.obolibrary.org/obo/GO_0036273
rs797820	2011-08-12	21784300	Mick E	2011-07-13	J Am Acad Child Adolesc Psychiatry	http://europepmc.org/abstract/MED/21784300	Genome-wide association study of the child behavior checklist dysregulation profile.	Attention deficit hyperactivity disorder	341 ADHD case offspring from 339 trios	NA	7q21.11	7	83979723	SEMA3A	SEMA3A	NA	NA	10371	NA	NA	rs797820-?		exm-rs797820	0	797820	intron	0	NR	8e-06	5.09691		NA		Illumina [835,136]	N	attention deficit hyperactivity disorder	http://www.ebi.ac.uk/efo/EFO_0003888
rs7975161		25343990	Cornelis MC	2014-10-24	Hum Mol Genet	http://europepmc.org/abstract/MED/25343990	Genome-wide association study of selenium concentrations.	Toenail selenium levels	4,162 European ancestry individuals	NA	12q23.3	12	104251627	NFYB, TXNRD1	TXNRD1	NA	NA	7296	NA	NA	rs7975161-T		exm-rs7975161	0	7975161	cds-synon	0	0.16	1e-06	6		0.023	[0.013-0.033] (unit decrease)	Affymetrix & Illumina [2,378,986 ] (imputed)	N	selenium measurement	http://www.ebi.ac.uk/efo/EFO_0006331
rs7975161		25343990	Cornelis MC	2014-10-24	Hum Mol Genet	http://europepmc.org/abstract/MED/25343990	Genome-wide association study of selenium concentrations.	Toenail selenium levels	4,162 European ancestry individuals	NA	12q23.3	12	104251627	NFYB, TXNRD1	TXNRD1	NA	NA	7296	NA	NA	rs7975161-T		exm-rs7975161	0	7975161	cds-synon	0	0.16	1e-06	6		0.023	[0.013-0.033] (unit decrease)	Affymetrix & Illumina [2,378,986 ] (imputed)	N	selenium measurement	http://www.ebi.ac.uk/efo/EFO_0006331
rs7969151	2009-04-13	19340012	Nan H	2009-04-02	J Invest Dermatol	http://europepmc.org/abstract/MED/19340012	Genome-wide association study of tanning phenotype in a population of European ancestry.	Tanning	2,287 European ancestry female individuals	870 European ancestry female individuals	12q13.13	12	53765493	LOC440100	CISTR - HOXC13-AS	102216268	100874366		8459	169835	rs7969151-A		exm-rs7969151	0	7969151	intergenic	1	0.21	2e-06	5.69897		0.13	[0.07-0.19] (increase in tanning ability score)	Illumina [528,173]	N	suntan	http://www.ebi.ac.uk/efo/EFO_0004279
rs7968606	2009-09-28	19721433	McClay JL	2009-09-01	Mol Psychiatry	http://europepmc.org/abstract/MED/19721433	Genome-wide pharmacogenomic analysis of response to treatment with antipsychotics.	Response to antipsychotic treatment	494 European ancestry cases, 244 African American and other ancestry cases	NA	12q23.1	12	99423064	ANKS1B	ANKS1B	NA	NA	56899	NA	NA	rs7968606-?		exm-rs7968606	0	7968606	intron	0	NR	3e-07	6.52288	(olanzapine)	10	[NR] (% of variance explained)	Affymetrix & Perlegen [492,900]	N	response to antipsychotic drug	http://purl.obolibrary.org/obo/GO_0097332
rs7965445	2010-05-23	20400778	Morrison AC	2010-04-17	Circ Cardiovasc Genet	http://europepmc.org/abstract/MED/20400778	Genomic variation associated with mortality among adults of European and African ancestry with heart failure: the cohorts for heart and aging research in genomic epidemiology consortium.	Mortality in heart failure	1,645 European ancestry cases, 881 European ancestry controls, 281 African ancestry cases, 185 African ancestry controls	NA	12q24.33	12	131378358	LOC338797	RPS6P20 - RPS6P21	100271262	100271263		85182	289122	rs7965445-A		exm-rs7965445	0	7965445	intergenic	1	0.098	2e-06	5.69897	(EA)	1.3	[0.99-1.72]	Affymetrix [up to 2,366,858] (imputed)	N	heart failure, mortality	http://www.ebi.ac.uk/efo/EFO_0003144, http://www.ebi.ac.uk/efo/EFO_0004352
rs7963521	2010-04-08	20237162	Bozaoglu K	2010-03-17	J Clin Endocrinol Metab	http://europepmc.org/abstract/MED/20237162	Chemerin, a novel adipokine in the regulation of angiogenesis.	Chemerin levels	858 Mexican American family members and individuals	NA	12q21.1	12	73435176	TRHDE	CHCHD3P2 - RPL31P48	100422354	645654		823858	213464	rs7963521-?		exm-rs7963521	0	7963521	intergenic	1	NR	9e-06	5.04576		NA		Illumina [542,944]	N	chemerin measurement	http://www.ebi.ac.uk/efo/EFO_0004573
rs7961894	2014-03-25	24026423	Shameer K	2013-09-12	Hum Genet	http://europepmc.org/abstract/MED/24026423	A genome- and phenome-wide association study to identify genetic variants influencing platelet count and volume and their pleiotropic effects.	Mean platelet volume	6,291 European ancestry individuals	NA	12q24.31	12	121927677	BCL7A, PSMD9, SETD1B, TMEM120B, WDR66	WDR66	NA	NA	144406	NA	NA	rs7961894-T		exm-rs7961894	0	7961894	intron	0	0.89	6e-38	37.2218		0.31	[NR] (unit decrease)	Illumina [476,395]	N	mean platelet volume	http://www.ebi.ac.uk/efo/EFO_0004584
rs7961581	2008-11-25	18372903	Zeggini E	2008-03-30	Nat Genet	http://europepmc.org/abstract/MED/18372903	Meta-analysis of genome-wide association data and large-scale replication identifies additional susceptibility loci for type 2 diabetes.	Type 2 diabetes	4,549 European ancestry cases, 5,579 European ancestry controls	24,194 European ancestry cases, 55,598 European ancestry controls	12q21.1	12	71269322	LGR5, TSPAN8	TSPAN8 - LGR5	7103	8549		111323	169832	rs7961581-C		exm-rs7961581	0	7961581	intergenic	1	0.27	1e-09	9		1.09	[1.06-1.12]	Affymetrix and Illumina[2,202,892](imputed)	N	type ii diabetes mellitus	http://www.ebi.ac.uk/efo/EFO_0001360
rs7960483	2011-06-16	21626137	Slavin TP	2011-05-28	Hum Genet	http://europepmc.org/abstract/MED/21626137	Two-marker association tests yield new disease associations for coronary artery disease and hypertension.	Hypertension	~2,000 European ancestry cases, ~3,000 European ancestry controls	NA	12q12, 12q12[rs7960483]; 12q12[rs10785581]	12	45531972	AN06	ANO6 - LINC00938	196527	400027		91568	193748	rs7960483-?		exm-rs7960483	0	7960483	intergenic	1	(TC)	1e-07	7		NA		Affymetrix [405,022]	N	hypertension	http://www.ebi.ac.uk/efo/EFO_0000537
rs7957197	2010-07-12	20581827	Voight BF	2010-06-27	Nat Genet	http://europepmc.org/abstract/MED/20581827	Twelve type 2 diabetes susceptibility loci identified through large-scale association analysis.	Type 2 diabetes	8,130 European ancestry cases, 38,987 European ancestry controls	Up to 34,412 European ancestry cases, 59,925 European ancestry controls	12q24.31	12	121022883	HNF1A	OASL	NA	NA	8638	NA	NA	rs7957197-T		exm-rs7957197	0	7957197	intron	0		2e-08	7.69897		1.07	[1.05-1.10]	Affymetrix & Illumina [2,426,886] (imputed)	N	type ii diabetes mellitus	http://www.ebi.ac.uk/efo/EFO_0001360
rs7953249	2013-01-30	23144326	Kim DK	2012-11-09	Am J Respir Crit Care Med	http://europepmc.org/abstract/MED/23144326	Genome-wide association analysis of blood biomarkers in chronic obstructive pulmonary disease.	Chronic obstructive pulmonary disease-related biomarkers	Up to 1,951 European ancestry smokers	NA	12q24.31	12	120965921	HNF1A, TCF1	RPL12P33 - HNF1A-AS1	643550	283460		48640	3917	rs7953249-G		exm-rs7953249	0	7953249	intergenic	1	0.44	1e-06	6	(CRP)	NA		Illumina (588,352)	N	CC16 measurement, c-reactive protein measurement, chronic obstructive pulmonary disease, fibrinogen measurement, interleukin-6 measurement, interleukin-8 measurement, surfactant protein D measurement, tumor necrosis factor-alpha measurement	http://www.ebi.ac.uk/efo/EFO_0005080, http://www.ebi.ac.uk/efo/EFO_0004458, http://www.ebi.ac.uk/efo/EFO_0000341, http://www.ebi.ac.uk/efo/EFO_0004623, http://www.ebi.ac.uk/efo/EFO_0004810, http://www.ebi.ac.uk/efo/EFO_0004811, http://www.ebi.ac.uk/efo/EFO_0005081, http://www.ebi.ac.uk/efo/EFO_0004684
rs79509430	2013-04-09	23251661	Comuzzie AG	2012-12-04	PLoS One	http://europepmc.org/abstract/MED/23251661	Novel genetic loci identified for the pathophysiology of childhood obesity in the Hispanic population.	Obesity-related traits	815 Hispanic children from 263 families	NA	9q32	9	114478626	DFNB31	DFNB31	NA	NA	25861	NA	NA	rs79509430-A		exm-rs79509430	0	79509430	missense	0	0.068	2e-08	7.69897	(MCP1 )	0.06	[NR] (pg/mL increase)	Illumina [899,892]	N	CCL2 measurement, CCL5 measurement, HOMA-IR, IGFBP-1 measurement, IgF-1 measurement, adiponectin measurement, amino acid measurement, antioxidant measurement, arm span, aspartate aminotransferase measurement, birth weight, blood urea nitrogen measurement, body composition measurement, body height, body mass index, body weight, bone density, c-reactive protein measurement, cortisol secretion measu…	http://www.ebi.ac.uk/efo/EFO_0004749, http://www.ebi.ac.uk/efo/EFO_0005117, http://www.ebi.ac.uk/efo/EFO_0004501, http://www.ebi.ac.uk/efo/EFO_0005118, http://www.ebi.ac.uk/efo/EFO_0004627, http://www.ebi.ac.uk/efo/EFO_0004502, http://www.ebi.ac.uk/efo/EFO_0005134, http://www.ebi.ac.uk/efo/EFO_0005119, http://www.ebi.ac.uk/efo/EFO_0005108, http://www.ebi.ac.uk/efo/EFO_0004736, http://www.ebi.ac.u…
rs7950811	2010-07-13	20585324	Dick DM	2010-06-27	Mol Psychiatry	http://europepmc.org/abstract/MED/20585324	Genome-wide association study of conduct disorder symptomatology.	Conduct disorder (symptom count)	872 European, African American and other ancestry substance dependence cases, 3,091 European, African American and other ancestry controls	NA	11q14.3	11	92917836	intergenic	RPS3AP42 - MTNR1B	100271597	4544		418878	51787	rs7950811-A		exm-rs7950811	0	7950811	intergenic	1	0.071	1e-08	8		0.16	[NR] (unit increase)	Illumina [948,658]	N	conduct disorder	http://www.ebi.ac.uk/efo/EFO_0004216
rs7944584	2012-08-15	22581228	Manning AK	2012-05-13	Nat Genet	http://europepmc.org/abstract/MED/22581228	A genome-wide approach accounting for body mass index identifies genetic variants influencing fasting glycemic traits and insulin resistance.	Fasting glucose-related traits (interaction with BMI)	Up to 58,074 European ancestry individuals	Up tp 38,422 European ancestry individuals	11p11.2	11	47314769	MADD	MADD	NA	NA	8567	NA	NA	rs7944584-?		exm-rs7944584	0	7944584	intron	0	NR	4e-12	11.3979		NA		Affymetrix & Illumina [~2.4 million] (imputed)	N	body mass index, fasting blood glucose measurement	http://www.ebi.ac.uk/efo/EFO_0004340, http://www.ebi.ac.uk/efo/EFO_0004465
rs794185	2010-09-27	20802204	Baranzini SE	2010-09-01	Brain	http://europepmc.org/abstract/MED/20802204	Genetic variation influences glutamate concentrations in brains of patients with multiple sclerosis.	Multiple sclerosis--Brain Glutamate Levels	382 cases	NA	3p26.1	3	4395674	SUMF1	SUMF1	NA	NA	285362	NA	NA	rs794185-?		exm-rs794185	0	794185	intron	0	NR	6e-07	6.22185		NA		Illumina [~500,000]	N	multiple sclerosis	http://www.ebi.ac.uk/efo/EFO_0003885
rs7941030	2014-05-12	24097068	Willer CJ	2013-10-06	Nat Genet	http://europepmc.org/abstract/MED/24097068	Discovery and refinement of loci associated with lipid levels.	HDL cholesterol	94,595 European ancestry individuals	93,982 European ancestry individuals	11q24.1	11	122651667	UBASH3B	GLULP3 - UBASH3B	401708	84959		37104	4023	rs7941030-C		exm-rs7941030	0	7941030	intergenic	1	0.39	1e-14	14		0.027	[NR] (unit increase)	NR (Imputed)	N	high density lipoprotein cholesterol measurement	http://www.ebi.ac.uk/efo/EFO_0004612
rs7940646	2010-06-22	20526338	Johnson AD	2010-06-06	Nat Genet	http://europepmc.org/abstract/MED/20526338	Genome-wide meta-analyses identifies seven loci associated with platelet aggregation in response to agonists.	Platelet aggregation	Up to 3,991 European ancestry individuals	Up to 840 African American individuals	11p15.4	11	10647681	MRVI1	MRVI1	NA	NA	10335	NA	NA	rs7940646-T		exm-rs7940646	0	7940646	intron	0	0.381	1e-06	6	(ADP)	NA		Affymetrix & Illumina [~2.33 million] (imputed)	N	platelet aggregation	http://purl.obolibrary.org/obo/GO_0070527
rs793834	2011-01-14	21130836	Luciano M	2010-12-03	Biol Psychol	http://europepmc.org/abstract/MED/21130836	Whole genome association scan for genetic polymorphisms influencing information processing speed.	Information processing speed	Up to 4,039 European ancestry individuals	NA	6p22.3	6	24234705	DCDC2	DCDC2	NA	NA	51473	NA	NA	rs793834-A		exm-rs793834	0	793834	intron	0	0.18	3e-06	5.52288	(2-choice RT)	0.15	[0.09-0.21] (unit increase)	Illumina [~610,000]	N	information processing speed	http://www.ebi.ac.uk/efo/EFO_0004363
rs7932813	2009-07-01	19557197	Heard-Costa NL	2009-06-26	PLoS Genet	http://europepmc.org/abstract/MED/19557197	NRXN3 is a novel locus for waist circumference: a genome-wide association study from the CHARGE Consortium.	Waist circumference	31,373 European ancestry individuals	38,641 individuals	11p15.4	11	7687050	OVCH2	CYB5R2 - OVCH2	51700	341277		9869	2388	rs7932813-?		exm-rs7932813	0	7932813	intergenic	1	NR	5e-06	5.30103		NA		Affymetrix & Illumina [up to 512,349]	N	waist circumference	http://www.ebi.ac.uk/efo/EFO_0004342
rs7928794	2009-11-30	19875103	Aberg K	2009-10-27	Biol Psychiatry	http://europepmc.org/abstract/MED/19875103	Genomewide association study of movement-related adverse antipsychotic effects.	Response to antipsychotic therapy (extrapyramidal side effects)	421 European ancestry schizophrenia cases, 214 African American schizophrenia cases, 103 schizophrenia cases	NA	11p13	11	35679688	TRIM44	TRIM44	NA	NA	54765	NA	NA	rs7928794-?		exm-rs7928794	0	7928794	intron	0	NR	8e-06	5.09691	(SAS)	NA		Affymetrix [492,000]	N	response to antipsychotic drug	http://purl.obolibrary.org/obo/GO_0097332
rs7927997	2012-10-19	21102463	Franke A	2010-11-21	Nat Genet	http://europepmc.org/abstract/MED/21102463	Genome-wide meta-analysis increases to 71 the number of confirmed Crohn's disease susceptibility loci.	Crohn's disease	6,333 European ancestry cases, 15,056 European ancestry controls	15,694 European ancestry cases, 14,026 European ancestry controls, 414 European ancestry trios	11q13.5	11	76590331	C11orf30	C11orf30 - LRRC32	56946	2615		37435	67193	rs7927997-T		exm-rs7927997	0	7927997	intergenic	1	0.389	6e-13	12.2218		1.17	[1.12-1.22]	Affymetrix & Illumina [953,241] (imputed)	N	crohn's disease	http://www.ebi.ac.uk/efo/EFO_0000384
rs7927370	2011-04-07	21408207	Chung SA	2011-03-03	PLoS Genet	http://europepmc.org/abstract/MED/21408207	Differential genetic associations for systemic lupus erythematosus based on anti-dsDNA autoantibody production.	Systemic lupus erythematosus	811 anti-dsDNA positive European ancestry cases, 906 anti-dsDNA negative European ancestry cases, 4,813 European ancestry controls	NA	11q11	11	55368743	OR4A15	OR4A15	NA	NA	81328	NA	NA	rs7927370-?		exm-rs7927370	0	7927370	missense	0	0.94	7e-06	5.1549	(anti-dsDNA -)	1.92	[1.45-2.56]	Illumina [421,318] (imputed)	N	systemic lupus erythematosus	http://www.ebi.ac.uk/efo/EFO_0002690
rs7926971	2012-10-24	20881960	Lango Allen H	2010-09-29	Nature	http://europepmc.org/abstract/MED/20881960	Hundreds of variants clustered in genomic loci and biological pathways affect human height.	Height	133,653 European ancestry individuals	50,074 European ancestry individuals	11p15.3	11	12676493	TEAD1	TEAD1	NA	NA	7003	NA	NA	rs7926971-A		exm-rs7926971	0	7926971	intron;intron	0	0.55	4e-10	9.39794		0.023	[NR] (unit decrease)	Affymetrix, Illumina [2,834,208] (imputed)	N	body height	http://www.ebi.ac.uk/efo/EFO_0004339
rs7919006	2009-11-18	19851299	Johansson A	2009-10-22	Obesity (Silver Spring)	http://europepmc.org/abstract/MED/19851299	Linkage and genome-wide association analysis of obesity-related phenotypes: association of weight with the MGAT1 gene.	Weight	Up to 3,925 European individuals	NA	10q22.2	10	75049002	NR	DUPD1	NA	NA	338599	NA	NA	rs7919006-G		exm-rs7919006	0	7919006	intron	0	0.95	4e-06	5.39794	(females)	4	[NR] (kg decrease)	Illumina [318,237]	N	body weight	http://www.ebi.ac.uk/efo/EFO_0004338
rs7916697	2011-03-29	21307088	Khor CC	2011-02-09	Hum Mol Genet	http://europepmc.org/abstract/MED/21307088	Genome-wide association studies in Asians confirm the involvement of ATOH7 and TGFBR3, and further identify CARD10 as a novel locus influencing optic disc area.	Optic disc area	2,132 Indian ancestry individuals, 2,313 Malay ancestry individuals	9,326 European ancestry individuals	10q21.3	10	68232096	ATOH7	ATOH7	NA	NA	220202	NA	NA	rs7916697-A		exm-rs7916697	0	7916697	UTR-5	0	NR	2e-15	14.699	(Asian)	0.0938	[NR] (mm2 decrease)	Illumina [551,808]	N	optic disc size measurement	http://www.ebi.ac.uk/efo/EFO_0004832
rs7914558	2013-06-06	23453885	Smoller JW	2013-02-27	Lancet	http://europepmc.org/abstract/MED/23453885	Identification of risk loci with shared effects on five major psychiatric disorders: a genome-wide analysis.	Autism spectrum disorder, attention deficit-hyperactivity disorder, bipolar disorder, major depressive disorder, and schizophrenia (combined)	6,990 European ancestry Bipolar disorder cases, 9,227 European ancestry Major depressive disorder cases, 9,379 European ancestry Schizophrenia cases, 161 European ancestry Autism spectrum disorder cases, 4,788 European ancestry Autism spectrum disorder trio cases, 840 European ancestry Attention deficit-hyperactivity disorder cases, 1,947 European ancestry Attention defcit-hyperactivity disorder …	NA	10q24.32	10	103016151	CNNM2	CNNM2	NA	NA	54805	NA	NA	rs7914558-?		exm-rs7914558	0	7914558	intron	0	0.587	2e-09	8.69897	(Modelling analysis)	NA		NR [1,252,901] (imputed)	N	attention deficit hyperactivity disorder, autism spectrum disorder, bipolar disorder, schizophrenia, unipolar depression	http://www.ebi.ac.uk/efo/EFO_0003888, http://www.ebi.ac.uk/efo/EFO_0003756, http://www.ebi.ac.uk/efo/EFO_0000289, http://www.ebi.ac.uk/efo/EFO_0000692, http://www.ebi.ac.uk/efo/EFO_0003761
rs7913069	2011-05-02	21460842	Cha PC	2011-04-03	Nat Genet	http://europepmc.org/abstract/MED/21460842	A genome-wide association study identifies three loci associated with susceptibility to uterine fibroids.	Uterine fibroids	1,607 Japanese ancestry cases, 1,428 Japanese ancestry controls	3,439 Japanese ancestry cases, 3,244 Japanese ancestry controls	10q24.33	10	103954641	OBFC1, SLK	LOC102724351	NA	NA	102724351	NA	NA	rs7913069-A		exm-rs7913069	0	7913069	intron	0	0.07	9e-14	13.0458		1.47	[1.23-1.75]	Illumina [457,044]	N	uterine fibroid	http://www.ebi.ac.uk/efo/EFO_0000731
rs7911712	2010-09-22	20709820	Kong X	2010-08-13	Am J Respir Crit Care Med	http://europepmc.org/abstract/MED/20709820	Genome-wide association study identifies BICD1 as a susceptibility gene for emphysema.	Emphysema-related traits	2,383 European ancestry cases	NA	10q11.21	10	44824206	AL139 119.2	TMEM72-AS1	NA	NA	220980	NA	NA	rs7911712-A		exm-rs7911712	0	7911712	intron	0	0.15	6e-06	5.22185	(quantitative)	2.05	[NR] (HU increase)	Illumina [499,578]	N	emphysema	http://www.ebi.ac.uk/efo/EFO_0000464
rs7909670	2012-10-24	20881960	Lango Allen H	2010-09-29	Nature	http://europepmc.org/abstract/MED/20881960	Hundreds of variants clustered in genomic loci and biological pathways affect human height.	Height	133,653 European ancestry individuals	50,074 European ancestry individuals	10p13	10	12876764	CCDC3	MIR548Q - CCDC3	100313841	83643		151411	19861	rs7909670-T		exm-rs7909670	0	7909670	intergenic	1	0.44	3e-09	8.52288		0.021	[NR] (unit decrease)	Affymetrix, Illumina [2,834,208] (imputed)	N	body height	http://www.ebi.ac.uk/efo/EFO_0004339
rs7905537	2010-09-22	20709820	Kong X	2010-08-13	Am J Respir Crit Care Med	http://europepmc.org/abstract/MED/20709820	Genome-wide association study identifies BICD1 as a susceptibility gene for emphysema.	Emphysema-related traits	2,383 European ancestry cases	NA	10p11.22	10	33942347	PARD3	RPL23P11 - PARD3	100271297	56288		77624	167213	rs7905537-A		exm-rs7905537	0	7905537	intergenic	1	0.75	8e-07	6.09691	(quantitative)	1.85	[NR] (HU increase)	Illumina [499,578]	N	emphysema	http://www.ebi.ac.uk/efo/EFO_0000464
rs7903146		25102180	Ng MC	2014-08-07	PLoS Genet	http://europepmc.org/abstract/MED/25102180	Meta-analysis of genome-wide association studies in african americans provides insights into the genetic architecture of type 2 diabetes.	Type 2 diabetes	8,284 African American cases, 15,543 African American controls	6,061 African American cases, 5,483 African American controls, 8,130 European ancestry cases, 38,987 European ancestry controls	10q25.2	10	112998590	TCF7L2	TCF7L2	NA	NA	6934	NA	NA	rs7903146-T		exm-rs7903146	0	7903146	intron	0	0.3	4e-94	93.3979		1.36	[1.32-1.40]	Illumina and Affymetrix [2,579,389] (imputed)	N	type ii diabetes mellitus	http://www.ebi.ac.uk/efo/EFO_0001360
rs7901695	2015-05-12	21347282	Lettre G	2011-02-10	PLoS Genet	http://europepmc.org/abstract/MED/21347282	Genome-wide association study of coronary heart disease and its risk factors in 8,090 African Americans: the NHLBI CARe Project.	Type 2 diabetes	1,264 African American cases, 5,678 African American controls	503 African American cases, 1,656 African American controls	10q25.2	10	112994329	TCF7L2	TCF7L2	NA	NA	6934	NA	NA	rs7901695-?		exm-rs7901695	0	7901695	intron	0	0.45	1e-06	6	(T2D)	1.19474	[1.11-1.28]	Affymetrix [~2.74 million] (imputed)	N	type ii diabetes mellitus	http://www.ebi.ac.uk/efo/EFO_0001360
rs7900909	2010-04-14	20339536	Barber MJ	2010-03-22	PLoS One	http://europepmc.org/abstract/MED/20339536	Genome-wide association of lipid-lowering response to statins in combined study populations.	Response to statin therapy	3,928 European ancestry individuals	NA	10q21.3	10	64688715	ANXA2P3, LOC645084, RPL7AP1	RPL17P35 - ANXA2P3	100271284	305		67793	136813	rs7900909-C		exm-rs7900909	0	7900909	intergenic	1	0.15	8e-06	5.09691	(LDL, sum)	NA		Illumina [~2.5 million](imputed)	N	response to statin	http://purl.obolibrary.org/obo/GO_0036273
rs789852	2009-12-29	20031603	Marroni F	2009-08-01	Circ Cardiovasc Genet	http://europepmc.org/abstract/MED/20031603	A genome-wide association scan of RR and QT interval duration in 3 European genetically isolated populations: the EUROSPAN project.	QT interval	2,325 European ancestry individuals	NA	3q29	3	194606369	LOC100132805	TMEM44	NA	NA	93109	NA	NA	rs789852-A		exm-rs789852	0	789852	intron	0	0.08	7e-07	6.1549		0.25	[0.15-0.35] (unit increase)	Illumina [~318,327]	N	QT interval	http://www.ebi.ac.uk/efo/EFO_0004682
rs789560	2008-12-09	18951430	Anney RJ	2008-10-24	Am J Med Genet B Neuropsychiatr Genet	http://europepmc.org/abstract/MED/18951430	Conduct disorder and ADHD: evaluation of conduct problems as a categorical and quantitative trait in the international multicentre ADHD genetics study.	Attention deficit hyperactivity disorder and conduct disorder	938 European ancestry trios	NA	12q15	12	69938047	C12orf28	MYRFL	NA	NA	196446	NA	NA	rs789560-G		exm-rs789560	0	789560	intron	0	0.87	7e-06	5.1549		NA		Perlegen[378,332]	N	attention deficit hyperactivity disorder, conduct disorder	http://www.ebi.ac.uk/efo/EFO_0003888, http://www.ebi.ac.uk/efo/EFO_0004216
rs7895372	2009-10-15	19197348	Lowe JK	2009-02-06	PLoS Genet	http://europepmc.org/abstract/MED/19197348	Genome-wide association studies in an isolated founder population from the Pacific Island of Kosrae.	Quantitative traits	2,906 Kosraen individuals	NA	10p13	10	15677622	ITGA8	ITGA8	NA	NA	8516	NA	NA	rs7895372-G		exm-rs7895372	0	7895372	missense	0	0.04	6e-06	5.22185	(TC)	0.35	[NR] (mg/dL decrease)	Affymetrix [408,775]	N	body fat distribution, body height, body mass index, body weight, c-reactive protein measurement, diastolic blood pressure, high density lipoprotein cholesterol measurement, low density lipoprotein cholesterol measurement, systolic blood pressure, thyroid stimulating hormone measurement, total cholesterol measurement, triglyceride measurement, waist circumference	http://www.ebi.ac.uk/efo/EFO_0004341, http://www.ebi.ac.uk/efo/EFO_0004339, http://www.ebi.ac.uk/efo/EFO_0004340, http://www.ebi.ac.uk/efo/EFO_0004338, http://www.ebi.ac.uk/efo/EFO_0004458, http://www.ebi.ac.uk/efo/EFO_0006336, http://www.ebi.ac.uk/efo/EFO_0004612, http://www.ebi.ac.uk/efo/EFO_0004611, http://www.ebi.ac.uk/efo/EFO_0006335, http://www.ebi.ac.uk/efo/EFO_0004748, http://www.ebi.ac.u…
rs7892812	2012-11-08	19734545	Need AC	2009-09-04	Hum Mol Genet	http://europepmc.org/abstract/MED/19734545	A genome-wide study of common SNPs and CNVs in cognitive performance in the CANTAB.	Cognitive performance	Up to 1,295 individuals	NA	Xp22.31	23	8426212	VCX3B	VCX2 - VCX3B	51480	425054		254945	38618	rs7892812-?		exm-rs7892812	0	7892812	intergenic	1	0.4747	8e-06	5.09691	(SSP)	NA		Illumina [475,971]	N	neuropsychological test	http://www.ebi.ac.uk/efo/EFO_0003926
rs7890572	2010-09-28	20838585	Smith EN	2010-09-09	PLoS Genet	http://europepmc.org/abstract/MED/20838585	Longitudinal genome-wide association of cardiovascular disease risk factors in the Bogalusa heart study.	Cardiovascular disease risk factors	525 European ancestry individuals	2,265 European ancestry individuals	Xp21.2	23	29622701	IL1RAPL1	IL1RAPL1	NA	NA	11141	NA	NA	rs7890572-G		exm-rs7890572	0	7890572	intron	0	0.07	1e-07	7	(triglycerides)	0.97	[0.62-1.32] (% SD increase, SNPxAGE interaction)	Illumina [545,821]	N	cardiovascular disease, high density lipoprotein cholesterol measurement, low density lipoprotein cholesterol measurement, triglyceride measurement, waist circumference	http://www.ebi.ac.uk/efo/EFO_0000319, http://www.ebi.ac.uk/efo/EFO_0004612, http://www.ebi.ac.uk/efo/EFO_0004611, http://www.ebi.ac.uk/efo/EFO_0004530, http://www.ebi.ac.uk/efo/EFO_0004342
rs7885458	2009-03-31	19260141	Zemunik T	2009-02-01	Croat Med J	http://europepmc.org/abstract/MED/19260141	Genome-wide association study of biochemical traits in Korcula Island, Croatia.	Biochemical measures	898 Korculan individuals	NA	Xp22.31	23	6302433	Neuroligin 4	NLGN4X - MIR4770	57502	100616373		73551	81473	rs7885458-G		exm-rs7885458	0	7885458	intergenic	1	0.24	3e-06	5.52288	(fibrinogen)	0.23	[0.13-0.33] (g/L decrease)	Illumina [316,730]	N	fibrinogen measurement, high density lipoprotein cholesterol measurement, low density lipoprotein cholesterol measurement, serum albumin measurement, total cholesterol measurement, triglyceride measurement, uric acid measurement	http://www.ebi.ac.uk/efo/EFO_0004623, http://www.ebi.ac.uk/efo/EFO_0004612, http://www.ebi.ac.uk/efo/EFO_0004611, http://www.ebi.ac.uk/efo/EFO_0004535, http://www.ebi.ac.uk/efo/EFO_0004574, http://www.ebi.ac.uk/efo/EFO_0004530, http://www.ebi.ac.uk/efo/EFO_0004761
rs7874142	2011-07-21	20834067	Yashin AI	2010-09-01	Aging (Albany NY)	http://europepmc.org/abstract/MED/20834067	Joint influence of small-effect genetic variants on human longevity.	Longevity	1,173 individuals	NA	9q34.3	9	134812936	COL5A1	COL5A1	NA	NA	1289	NA	NA	rs7874142-?		exm-rs7874142	0	7874142	intron	0	NR	1e-06	6	(less than or equal to)	NA		[~550,000]	N	longevity	http://www.ebi.ac.uk/efo/EFO_0004300
rs7871764	2009-04-22	19343178	Soranzo N	2009-04-03	PLoS Genet	http://europepmc.org/abstract/MED/19343178	Meta-analysis of genome-wide scans for human adult stature identifies novel Loci and associations with measures of skeletal frame size.	Height	12,611 European ancestry individuals	7,187 European ancestry individuals	9p13.3	9	34071543	WDR40A	RNU7-36P - DCAF12	100147823	25853		53223	14840	rs7871764-?		exm-rs7871764	0	7871764	intergenic	1	0.44	2e-06	5.69897		0.06	[0.03-0.09] (s.d. increase)	Illumina [229,216]	N	body height	http://www.ebi.ac.uk/efo/EFO_0004339
rs7869550	2008-11-25	18391950	Lettre G	2008-04-06	Nat Genet	http://europepmc.org/abstract/MED/18391950	Identification of ten loci associated with height highlights new biological pathways in human growth.	Height	15,821 European ancestry individuals	Up to 17,801 European ancestry individuals	9q33.1	9	116372517	PAPPA	PAPPA	NA	NA	5069	NA	NA	rs7869550-G		exm-rs7869550	0	7869550	intron	0	0.24	1e-06	6		0.33	[0.45-0.82] (cm shorter)	Affymetrix and Illumina[2,260,683](imputed)	N	body height	http://www.ebi.ac.uk/efo/EFO_0004339
rs7866070	2010-07-16	20585627	Eriksson N	2010-06-24	PLoS Genet	http://europepmc.org/abstract/MED/20585627	Web-based, participant-driven studies yield novel genetic associations for common traits.	Common traits (Other)	9,126 European ancestry individuals	NA	9q34.11	9	129681820	NR	PRRX2	NA	NA	51450	NA	NA	rs7866070-?		exm-rs7866070	0	7866070	intron	0	NR	7e-07	6.1549	(astigmatism)	NA		Illumina [535,076]	N	Astigmatism, Attached earlobe, braces, circadian rhythm, foot, hair morphology, personality, sensory perception of smell, sensory perception of taste, sneezing	http://purl.obolibrary.org/obo/HP_0000483, http://purl.obolibrary.org/obo/HP_0009907, http://www.ebi.ac.uk/efo/EFO_0004291, http://www.ebi.ac.uk/efo/EFO_0004354, http://www.ebi.ac.uk/efo/EFO_0003065, http://www.ebi.ac.uk/efo/EFO_0005038, http://www.ebi.ac.uk/efo/EFO_0003947, http://purl.obolibrary.org/obo/GO_0007608, http://purl.obolibrary.org/obo/GO_0050909, http://www.ebi.ac.uk/efo/EFO_0004290
rs7865618	2015-11-06	25631615	Springelkamp H	2015-01-28	Genet Epidemiol	http://europepmc.org/abstract/MED/25631615	Meta-analysis of Genome-Wide Association Studies Identifies Novel Loci Associated With Optic Disc Morphology.	Optic cup area	15,087 European ancestry individuals, 2,131 Erasmus Rucphen Family individuals	2,363 Chinese ancestry individuals, 2,225 Malay ancestry individuals, 2,025 Indian ancestry individuals	9p21.3	9	22031006	CDKN2B-AS1	CDKN2B-AS1	NA	NA	100048912	NA	NA	rs7865618-G		exm-rs7865618	0	7865618	intron	0	0.44	1e-21	21		0.023	[0.019-0.027] (unit decrease)	Affymetrix and Illumina [~2.5 million] (Imputed)	N	optic cup area measurement	http://www.ebi.ac.uk/efo/EFO_0006940
rs7865146	2010-09-13	20694148	Zabaneh D	2010-08-04	PLoS One	http://europepmc.org/abstract/MED/20694148	A genome-wide association study of the metabolic syndrome in Indian Asian men.	Metabolic syndrome	2,554 Indian Asian ancestry individuals	2,240 Indian Asian ancestry individuals	9q34.11	9	127857358	ENG	RNA5SP296 - AK1	100873549	203		16136	9122	rs7865146-A		exm-rs7865146	0	7865146	intergenic	1	0.37	1e-06	6	(DBP)	1.19	[0.71-1.67] (mmHg decrease)	Illumina [308,011]	N	metabolic syndrome	http://www.ebi.ac.uk/efo/EFO_0000195
rs7864648	2012-10-24	20881960	Lango Allen H	2010-09-29	Nature	http://europepmc.org/abstract/MED/20881960	Hundreds of variants clustered in genomic loci and biological pathways affect human height.	Height	133,653 European ancestry individuals	50,074 European ancestry individuals	9p22.3	9	16368734	BNC2	C9orf92 - BNC2	100129385	54796		92421	40769	rs7864648-T		exm-rs7864648	0	7864648	intergenic	1	0.32	2e-08	7.69897		0.022	[NR] (unit increase)	Affymetrix, Illumina [2,834,208] (imputed)	N	body height	http://www.ebi.ac.uk/efo/EFO_0004339
rs7861820	2009-06-04	19448621	He C	2009-05-17	Nat Genet	http://europepmc.org/abstract/MED/19448621	Genome-wide association studies identify loci associated with age at menarche and age at natural menopause.	Menarche and menopause (age at onset)	17,438 European ancestry female individuals	NA	9q31.2	9	106174393	intergenic	SLC25A6P5 - MIR8081	100129319	102465995		323800	426535	rs7861820-C		exm-rs7861820	0	7861820	intergenic	1	0.48	3e-09	8.52288	(age at menarche)	0.09	[0.06-0.12] (years younger)	Illumina [317,759]	N	age at menarche, age at menopause	http://www.ebi.ac.uk/efo/EFO_0004703, http://www.ebi.ac.uk/efo/EFO_0004704
rs7853377	2012-10-24	20881960	Lango Allen H	2010-09-29	Nature	http://europepmc.org/abstract/MED/20881960	Hundreds of variants clustered in genomic loci and biological pathways affect human height.	Height	133,653 European ancestry individuals	50,074 European ancestry individuals	9q21.32	9	83937290	C9orf64	KIF27 - C9orf64	55582	84267		15781	1021	rs7853377-A		exm-rs7853377	0	7853377	intergenic	1	0.77	5e-08	7.30103		0.024	[NR] (unit decrease)	Affymetrix, Illumina [2,834,208] (imputed)	N	body height	http://www.ebi.ac.uk/efo/EFO_0004339
rs7852296	2010-09-14	20691247	Verweij KJ	2010-08-04	Biol Psychol	http://europepmc.org/abstract/MED/20691247	A genome-wide association study of Cloninger's temperament scales: implications for the evolutionary genetics of personality.	Personality dimensions	5,117 European ancestry individuals from 2567 families	NA	9q33.3	9	123589939	DENND1A	DENND1A	NA	NA	57706	NA	NA	rs7852296-A		exm-rs7852296	0	7852296	intron	0	0.09	9e-06	5.04576	(Persistence)	0.17	[NR] (unit decrease)	Affymetrix & Illumina [1,252,387] (imputed)	N	personality trait	http://www.ebi.ac.uk/efo/EFO_0004365
rs7849585		25282103	Wood AR	2014-10-05	Nat Genet	http://europepmc.org/abstract/MED/25282103	Defining the role of common variation in the genomic and biological architecture of adult human height.	Height	253,288 European ancestry individuals	80,067 European ancestry individuals	9q34.3	9	136220024	QSOX2	QSOX2	NA	NA	169714	NA	NA	rs7849585-T		exm-rs7849585	0	7849585	intron	0	0.331	1e-29	29		0.036	[0.03-0.042] (unit increase)	Illumina, Affymetrix and Perlegen [2,550,858] (imputed)	N	body height	http://www.ebi.ac.uk/efo/EFO_0004339
rs7846385	2008-11-25	18391951	Gudbjartsson DF	2008-04-06	Nat Genet	http://europepmc.org/abstract/MED/18391951	Many sequence variants affecting diversity of adult human height.	Height	30,968 European ancestry individuals	8,541 European ancestry individuals	8q21.11, 8q21.13	8	77247943	PXMP3, ZFHX4	HIGD1AP18 - PKIA	100874456	5569		233891	1268158	rs7846385-C		exm-rs7846385	0	7846385	intergenic	1	0.27	5e-08	7.30103		5	[3.24-6.76] (% s.d. taller)	Illumina and Affymetrix[up to 304,226]	N	body height	http://www.ebi.ac.uk/efo/EFO_0004339
rs7844723	2008-11-25	17903294	Yang Q	2007-09-19	BMC Med Genet	http://europepmc.org/abstract/MED/17903294	Genome-wide association and linkage analyses of hemostatic factors and hematological phenotypes in the Framingham Heart Study.	Hemostatic factors and hematological phenotypes	Up to 1,062 European ancestry individuals	NA	8q24.13	8	121896264	intergenic	HAS2-AS1 - MRPS36P3	594842	347704		250939	195206	rs7844723-?		exm-rs7844723	0	7844723	intergenic	1	0.45	2e-06	5.69897	(Hgb)	NA		Affymetrix[70,897]	N	blood viscosity, erythrocyte count, hemoglobin measurement, mean corpuscular hemoglobin, plasminogen activator inhibitor 1 measurement, platelet aggregation, tissue plasminogen activator measurement	http://www.ebi.ac.uk/efo/EFO_0004301, http://www.ebi.ac.uk/efo/EFO_0004305, http://www.ebi.ac.uk/efo/EFO_0004509, http://www.ebi.ac.uk/efo/EFO_0004527, http://www.ebi.ac.uk/efo/EFO_0004792, http://purl.obolibrary.org/obo/GO_0070527, http://www.ebi.ac.uk/efo/EFO_0004791
rs7843479	2013-09-04	20139978	Kamatani Y	2010-02-07	Nat Genet	http://europepmc.org/abstract/MED/20139978	Genome-wide association study of hematological and biochemical traits in a Japanese population.	Mean corpuscular volume	14,364 Japanese ancestry individuals	NA	8p21.3	8	21963302	DOK2, XPO7	XPO7	NA	NA	23039	NA	NA	rs7843479-A		exm-rs7843479	0	7843479	intron	0	0.29	3e-08	7.52288		0.072	[0.047-0.097] (unit increase)	Illumina [561,583]	N	mean corpuscular volume	http://www.ebi.ac.uk/efo/EFO_0004526
rs7837688	2010-09-11	20676098	Takata R	2010-08-01	Nat Genet	http://europepmc.org/abstract/MED/20676098	Genome-wide association study identifies five new susceptibility loci for prostate cancer in the Japanese population.	Prostate cancer	1,583 Japanese ancestry cases, 3,386 Japanese ancestry controls	3,001 Japanese ancestry cases, 5,415 Japanese ancestry controls	8q24.21	8	127527115	intergenic	CASC8 - CASC11	727677	100270680		44976	203217	rs7837688-?		exm-rs7837688	0	7837688	intergenic	1	NR	1e-25	25		NA		Illumina [510,687]	N	prostate carcinoma	http://www.ebi.ac.uk/efo/EFO_0001663
rs7833986	2010-03-25	20189936	Okada Y	2010-02-26	Hum Mol Genet	http://europepmc.org/abstract/MED/20189936	A genome-wide association study in 19 633 Japanese subjects identified LHX3-QSOX2 and IGF1 as adult height loci.	Height	19,633 Japanese ancestry individuals	NA	8q12.1	8	56187590	PLAG1	PLAG1	NA	NA	5324	NA	NA	rs7833986-A		exm-rs7833986	0	7833986	intron	0	0.08	8e-10	9.09691		0.12	[0.08-0.16] (cm decrease)	Illumina [420,885]	N	body height	http://www.ebi.ac.uk/efo/EFO_0004339
rs783396	2008-11-25	17434096	Matarin M	2007-05-06	Lancet Neurol	http://europepmc.org/abstract/MED/17434096	A genome-wide genotyping study in patients with ischaemic stroke: initial analysis and data release.	Stroke	259 European ancestry cases, 269 European ancestry controls	NA	6q21	6	106539495	AIM1	AIM1	NA	NA	202	NA	NA	rs783396-?		exm-rs783396	0	783396	missense	0	0.9	9e-06	5.04576		2.17	[1.47-3.13]	Illumina[408,803]	N	stroke	http://www.ebi.ac.uk/efo/EFO_0000712
rs7832552	2009-03-24	19268274	Liu XG	2009-03-04	Am J Hum Genet	http://europepmc.org/abstract/MED/19268274	Genome-wide association and replication studies identified TRHR as an important gene for lean body mass.	Body mass (lean)	973 European ancestry individuals	1,488 European ancestry individuals, 1,972 European ancestry individuals from 593 families, 2,955 Chinese ancestry individuals	8q23.1	8	109103447	TRHR	TRHR	NA	NA	7201	NA	NA	rs7832552-T		exm-rs7832552	0	7832552	intron	0	0.32	4e-10	9.39794		0.1	[0.04-0.16] (kg increase)	Affymetrix [379,319]	N	lean body mass	http://www.ebi.ac.uk/efo/EFO_0004995
rs7832232	2010-09-10	20686608	Low SK	2010-07-29	PLoS One	http://europepmc.org/abstract/MED/20686608	Genome-wide association study of pancreatic cancer in Japanese population.	Pancreatic cancer	991 Japanese ancestry cases, 5,209 Japanese ancestry controls	NA	8p11.22	8	38611785	RNF5P1	RNF5P1 - TACC1	286140	6867		10528	116401	rs7832232-A		exm-rs7832232	0	7832232	intergenic	1	0.45	5e-06	5.30103	(recessive)	1.45	[1.24-1.71]	Illumina [420,236]	N	pancreatic carcinoma	http://www.ebi.ac.uk/efo/EFO_0002618
rs7824557	2010-12-16	21060863	Ikram MK	2010-10-28	PLoS Genet	http://europepmc.org/abstract/MED/21060863	Four novel Loci (19q13, 6q24, 12q24, and 5q14) influence the microcirculation in vivo.	Retinal vascular caliber	15,358 European ancestry individuals	6,652 European ancestry individuals	8p23.1	8	11246602	MTMR9, SOX7, GATA4, PINX1, XKR6	RPL17P29 - RPL19P13	100271154	392193		70986	9388	rs7824557-G		exm-rs7824557	0	7824557	intergenic	1	0.39	4e-07	6.39794	(Retinal venular caliber)	1	[0.61-1.39] (um increase)	Affymetrix and Illumina [2,194,468 ] (imputed)	N	eye measurement	http://www.ebi.ac.uk/efo/EFO_0004731
rs7821565	2010-09-16	20694014	Thye T	2010-08-08	Nat Genet	http://europepmc.org/abstract/MED/20694014	Genome-wide association analyses identifies a susceptibility locus for tuberculosis on chromosome 18q11.2.	Tuberculosis	2,237 Sub-Saharan African ancestry cases, 3,122 Sub-Saharan African ancestry controls	1,462 Sub-Saharan African ancestry cases, 4,604 Sub-Saharan African ancestry controls	8q11.22	8	51304202	NR	CYCSP22 - PXDNL	360175	137902		541404	15375	rs7821565-?		exm-rs7821565	0	7821565	intergenic	1	0.61	8e-06	5.09691		1.2	[1.11-1.25]	Affymetrix [>333,754] (imputed)	N	tuberculosis	http://www.orpha.net/ORDO/Orphanet_3389
rs7821178		25231870	Perry JR	2014-07-23	Nature	http://europepmc.org/abstract/MED/25231870	Parent-of-origin-specific allelic associations among 106 genomic loci for age at menarche.	Menarche (age at onset)	Up to 182,413 European ancestry females	NA	8q21.11, 8q21.13	8	77181601	PEX2	HIGD1AP18 - PKIA	100874456	5569		167549	1334500	rs7821178-C		exm-rs7821178	0	7821178	intergenic	1	0.65	7e-17	16.1549		0.04	[0.03-0.05] (unit increase)	Illumina & Affymetrix [2,441,815] (imputed)	N	age at menarche	http://www.ebi.ac.uk/efo/EFO_0004703
rs7819412	2009-01-12	19060906	Kathiresan S	2008-12-07	Nat Genet	http://europepmc.org/abstract/MED/19060906	Common variants at 30 loci contribute to polygenic dyslipidemia.	Triglycerides	19,840 European ancestry individuals	Up to 20,623 European ancestry individuals	8p23.1	8	11187652	AMAC1L2, XKR6	XKR6	NA	NA	286046	NA	NA	rs7819412-G		exm-rs7819412	0	7819412	intron	0	0.48	3e-08	7.52288		0.04	[0.001-0.08] (s.d. decrease)	Affymetrix and Illumina [~2,600,000] (imputed)	N	triglyceride measurement	http://www.ebi.ac.uk/efo/EFO_0004530
rs7816032	2009-05-07	18821565	Lasky-Su J	2008-12-05	Am J Med Genet B Neuropsychiatr Genet	http://europepmc.org/abstract/MED/18821565	Genome-wide association scan of quantitative traits for attention deficit hyperactivity disorder identifies novel associations and confirms candidate gene associations.	Hyperactive-impulsive symptoms	930 European ancestry trios	NA	8p21.3	8	19929380	LPL	INTS10 - LPL	55174	4023		77302	9691	rs7816032-?		exm-rs7816032	0	7816032	intergenic	1	NR	2e-06	5.69897	(count)	NA		Perlegen [429,981]	N	behavior	http://purl.obolibrary.org/obo/GO_0007610
rs7815788	2009-04-22	19343178	Soranzo N	2009-04-03	PLoS Genet	http://europepmc.org/abstract/MED/19343178	Meta-analysis of genome-wide scans for human adult stature identifies novel Loci and associations with measures of skeletal frame size.	Height	12,611 European ancestry individuals	7,187 European ancestry individuals	8q12.1	8	56266461	PLAG1	CHCHD7 - SDR16C5	79145	195814		47842	33550	rs7815788-?		exm-rs7815788	0	7815788	intergenic	1	0.39	5e-06	5.30103		0.07	[0.04-0.10] (s.d. decrease)	Illumina [229,216]	N	body height	http://www.ebi.ac.uk/efo/EFO_0004339
rs7814403	2013-04-09	23251661	Comuzzie AG	2012-12-04	PLoS One	http://europepmc.org/abstract/MED/23251661	Novel genetic loci identified for the pathophysiology of childhood obesity in the Hispanic population.	Obesity-related traits	815 Hispanic children from 263 families	NA	8p12	8	36601936	FKSG2	RPL23P10 - RNA5SP264	100270962	100873517		20348	162509	rs7814403-G		exm-rs7814403	0	7814403	intergenic	1	0.462	2e-06	5.69897	(Energy intake )	0.03	[NR] (kcal/d increase)	Illumina [899,892]	N	CCL2 measurement, CCL5 measurement, HOMA-IR, IGFBP-1 measurement, IgF-1 measurement, adiponectin measurement, amino acid measurement, antioxidant measurement, arm span, aspartate aminotransferase measurement, birth weight, blood urea nitrogen measurement, body composition measurement, body height, body mass index, body weight, bone density, c-reactive protein measurement, cortisol secretion measu…	http://www.ebi.ac.uk/efo/EFO_0004749, http://www.ebi.ac.uk/efo/EFO_0005117, http://www.ebi.ac.uk/efo/EFO_0004501, http://www.ebi.ac.uk/efo/EFO_0005118, http://www.ebi.ac.uk/efo/EFO_0004627, http://www.ebi.ac.uk/efo/EFO_0004502, http://www.ebi.ac.uk/efo/EFO_0005134, http://www.ebi.ac.uk/efo/EFO_0005119, http://www.ebi.ac.uk/efo/EFO_0005108, http://www.ebi.ac.uk/efo/EFO_0004736, http://www.ebi.ac.u…
rs7808424	2011-04-11	21378990	Schunkert H	2011-03-06	Nat Genet	http://europepmc.org/abstract/MED/21378990	Large-scale association analysis identifies 13 new susceptibility loci for coronary artery disease.	Coronary heart disease	22,233 European ancestry cases, 64,762 European ancestry controls	56,682 European ancestry cases and controls	7q31.2	7	117427768	intergenic	ASZ1	NA	NA	136991	NA	NA	rs7808424-G		exm-rs7808424	0	7808424	nearGene-5	0	0.12	1e-06	6		1.1	[1.06-1.14]	Affymetrix & Illumina {~2.3 million] (imputed)	N	coronary heart disease	http://www.ebi.ac.uk/efo/EFO_0001645
rs7805803	2011-01-12	21116278	Furney SJ	2010-11-30	Mol Psychiatry	http://europepmc.org/abstract/MED/21116278	Genome-wide association with MRI atrophy measures as a quantitative trait locus for Alzheimer's disease.	Total ventricular volume	Up to 434 European ancestry MCI cases, 245 European ancestry AD cases, 284 European ancestry controls	NA	7p12.2	7	50185795	ZPBP	C7orf72 - IKZF1	100130988	10320		26539	118987	rs7805803-?		exm-rs7805803	0	7805803	intergenic	1	NR	9e-06	5.04576		0.0037	[NR] (unit decrease (interaction))	Illumina [488,911]	N	Alzheimers disease	http://www.ebi.ac.uk/efo/EFO_0000249
rs7805747	2010-05-05	20383146	Kottgen A	2010-04-11	Nat Genet	http://europepmc.org/abstract/MED/20383146	New loci associated with kidney function and chronic kidney disease.	Chronic kidney disease	Up to 67,093 European ancestry individuals	Up to 22,982 European ancestry individuals	7q36.1	7	151710715	PRKAG2	PRKAG2	NA	NA	51422	NA	NA	rs7805747-A		exm-rs7805747	0	7805747	intron	0	0.24	4e-12	11.3979	(CKD)	1.18	[1.12-1.25]	Affymetrix & Illumina [~2.5 million] (imputed)	N	chronic kidney disease	http://www.ebi.ac.uk/efo/EFO_0003884
rs7804356	2009-06-01	19430480	Barrett JC	2009-05-10	Nat Genet	http://europepmc.org/abstract/MED/19430480	Genome-wide association study and meta-analysis find that over 40 loci affect risk of type 1 diabetes.	Type 1 diabetes	7,514 cases, 9,045 controls	4,267 cases, 4,670 controls, 4,342 trios from 2,319 families	7p15.2	7	26852046	intergenic	SKAP2	NA	NA	8935	NA	NA	rs7804356-?		exm-rs7804356	0	7804356	intron	0	0.76	5e-09	8.30103		1.14	[1.06-1.22]	Affymetrix & Illumina [841,622] (imputed)	N	type i diabetes mellitus	http://www.ebi.ac.uk/efo/EFO_0001359
rs7801190	2015-05-12	21347282	Lettre G	2011-02-10	PLoS Genet	http://europepmc.org/abstract/MED/21347282	Genome-wide association study of coronary heart disease and its risk factors in 8,090 African Americans: the NHLBI CARe Project.	Hypertension	4,069 African American cases, 3,848 African American controls	1,372 African American cases, 1,482 African American controls	7q22.1	7	100860471	SLC12A9	SLC12A9	NA	NA	56996	NA	NA	rs7801190-C		exm-rs7801190	0	7801190	intron	0	0.72	3e-08	7.52288		1.31	[1.19-1.44]	Affymetrix [~2.74 million] (imputed)	N	hypertension	http://www.ebi.ac.uk/efo/EFO_0000537
rs780093		25524916	Palmer ND	2014-12-18	Diabetes	http://europepmc.org/abstract/MED/25524916	Genetic Variants Associated with Quantitative Glucose Homeostasis Traits Translate to Type 2 Diabetes in Mexican Americans: The GUARDIAN (Genetics Underlying Diabetes in Hispanics) Consortium.	Glucose homeostasis traits	up to 4,176 Mexican American individuals	NA	2p23.3	2	27519736	GCKR	GCKR	NA	NA	2646	NA	NA	rs780093-?		exm-rs780093	0	780093	intron	0		1e-06	6	(SG)	0.14	[0.081-0.199] (unit increase)	Illumina [693,128]	N	acute insulin response measurement, disposition index measurement, glucose effectiveness measurement, glucose homeostasis measurement, insulin metabolic clearance rate measurement, insulin sensitivity measurement	http://www.ebi.ac.uk/efo/EFO_0006831, http://www.ebi.ac.uk/efo/EFO_0006832, http://www.ebi.ac.uk/efo/EFO_0006833, http://www.ebi.ac.uk/efo/EFO_0006896, http://www.ebi.ac.uk/efo/EFO_0006830, http://www.ebi.ac.uk/efo/EFO_0004471
rs7795096	2011-03-25	21305692	Belmonte Mahon P	2011-02-08	Am J Med Genet B Neuropsychiatr Genet	http://europepmc.org/abstract/MED/21305692	Genome-wide association analysis of age at onset and psychotic symptoms in bipolar disorder.	Bipolar disorder (age of onset and psychotic symptoms)	2,836 European ancestry cases, 2,744 European ancestry controls	3,916 European cases, 5,112 controls	7q36.1	7	151849504	PRKAG2	PRKAG2	NA	NA	51422	NA	NA	rs7795096-?		exm-rs7795096	0	7795096	intron	0	NR	2e-06	5.69897	(psychotic symptoms)	1.2	[NR]	Affymetrix & Illumina [2,373,895] (imputed)	N	age at onset, bipolar disorder, psychotic symptoms	http://www.ebi.ac.uk/efo/EFO_0004847, http://www.ebi.ac.uk/efo/EFO_0000289, http://www.ebi.ac.uk/efo/EFO_0005940
rs7792939	2009-03-30	19260139	Polasek O	2009-02-01	Croat Med J	http://europepmc.org/abstract/MED/19260139	Genome-wide association study of anthropometric traits in Korcula Island, Croatia.	Anthropometric traits	898 Korculan individuals	NA	7q22.1	7	99610253	ZNF498	GS1-259H13.2	NA	NA	100289187	NA	NA	rs7792939-?		exm-rs7792939	0	7792939	intron	0	0.15	4e-06	5.39794	(weight)	0.26	[0.15-0.37] (kg increase)	Illumina [316,730]	N	anthropometry	http://www.ebi.ac.uk/efo/EFO_0004302
rs7789940	2011-06-25	21654844	Briggs FB	2011-06-09	Genes Immun	http://europepmc.org/abstract/MED/21654844	Genome-wide association study of severity in multiple sclerosis.	Multiple sclerosis	1,470 European ancestry cases	NA	7q11.23	7	76321913	LOC100289506	HSPB1 - YWHAG	3315	7532		17616	4878	rs7789940-G		exm-rs7789940	0	7789940	intergenic	1	0.19	6e-06	5.22185	(Extreme)	1.87	[NR]	Affymetrix [2,110,417] (imputed)	N	multiple sclerosis	http://www.ebi.ac.uk/efo/EFO_0003885
rs7787531	2010-09-16	20694014	Thye T	2010-08-08	Nat Genet	http://europepmc.org/abstract/MED/20694014	Genome-wide association analyses identifies a susceptibility locus for tuberculosis on chromosome 18q11.2.	Tuberculosis	2,237 Sub-Saharan African ancestry cases, 3,122 Sub-Saharan African ancestry controls	1,462 Sub-Saharan African ancestry cases, 4,604 Sub-Saharan African ancestry controls	7q32.1	7	129383756	NR	AHCYL2	NA	NA	23382	NA	NA	rs7787531-?		exm-rs7787531	0	7787531	intron	0	0.29	9e-06	5.04576		1.22	[1.10-1.30]	Affymetrix [>333,754] (imputed)	N	tuberculosis	http://www.orpha.net/ORDO/Orphanet_3389
rs7786877	2009-11-03	19862010	Ganesh SK	2009-10-11	Nat Genet	http://europepmc.org/abstract/MED/19862010	Multiple loci influence erythrocyte phenotypes in the CHARGE Consortium.	Mean corpuscular volume	24,167 European ancestry individuals	9,456 European ancestry individuals	7q22.1	7	100616392	TFR2	MOSPD3 - TFR2	64598	7036		1012	4024	rs7786877-G		exm-rs7786877	0	7786877	intergenic	1	NR	3e-11	10.5229		0	[0.002-0.004] (fl increase)	Affymetrix & Illumina [~2.5 million](imputed)	N	mean corpuscular volume	http://www.ebi.ac.uk/efo/EFO_0004526
rs7784776	2011-01-06	21076409	Sotoodehnia N	2010-11-14	Nat Genet	http://europepmc.org/abstract/MED/21076409	Common variants in 22 loci are associated with QRS duration and cardiac ventricular conduction.	QRS duration	39,717 European ancestry individuals, 690 Orcadian individuals	7,170 European ancestry individuals	7p12.3	7	46580547	IGFBP3	TTC4P1 - HMGN1P19	222052	100874445		579769	54067	rs7784776-G		exm-rs7784776	0	7784776	intergenic	1	0.43	1e-09	9		0.39	[0.25-0.53] (ms increase)	Affymetrix & Illumina [~2.5 million] (imputed)	N	heart function measurement	http://www.ebi.ac.uk/efo/EFO_0004311
rs7782376	2012-11-13	20125193	Cirulli ET	2010-02-03	Eur J Hum Genet	http://europepmc.org/abstract/MED/20125193	Common genetic variation and performance on standardized cognitive tests.	Cognitive performance	Up to 813 European ancestry individuals, up to 167 East Asian ancestry individuals, up to 7 Hispanic/Latin American individuals, up to 74 South Asian ancestry individuals	NA	7q31.2	7	116937070	AC106873.3	CAPZA2 - RNA5SP239	830	100873497		17811	7216	rs7782376-?		exm-rs7782376	0	7782376	intergenic	1	NR	8e-06	5.09691	(Digit Span Forward)	NA		Illumina [up to 563,855]	N	neuropsychological test	http://www.ebi.ac.uk/efo/EFO_0003926
rs7781370	2009-10-16	19801982	Rivadeneira F	2009-10-04	Nat Genet	http://europepmc.org/abstract/MED/19801982	Twenty bone-mineral-density loci identified by large-scale meta-analysis of genome-wide association studies.	Bone mineral density (hip)	19,195 European ancestry individuals	NA	7q21.3	7	96504219	FLJ42280	C7orf76	NA	NA	401388	NA	NA	rs7781370-T		exm-rs7781370	0	7781370	nearGene-5	0	0.34	5e-12	11.301		0.08	[0.06-0.10] (s.d. decrease)	Affymetrix & Illumina [2,543,686](imputed)	N	bone density	http://www.ebi.ac.uk/efo/EFO_0003923
rs7780564	2011-02-22	21216879	Kaplan RC	2011-01-07	Hum Mol Genet	http://europepmc.org/abstract/MED/21216879	A genome-wide association study identifies novel loci associated with circulating IGF-I and IGFBP-3.	Insulin-like growth factors	10,280 European ancestry individuals	NA	7p21.3	7	7843692	RPA3	UMAD1	NA	NA	729852	NA	NA	rs7780564-C		exm-rs7780564	0	7780564	intron	0	0.55	4e-07	6.39794	(IGF-I)	NA		Affymetrix & Illumina [~2.5 million] (imputed)	N	igfbp-3 measurement	http://www.ebi.ac.uk/efo/EFO_0004626
rs7779014	2011-06-25	21654844	Briggs FB	2011-06-09	Genes Immun	http://europepmc.org/abstract/MED/21654844	Genome-wide association study of severity in multiple sclerosis.	Multiple sclerosis	1,470 European ancestry cases	NA	7q11.23	7	76346269	YWHAG	YWHAG	NA	NA	7532	NA	NA	rs7779014-T		exm-rs7779014	0	7779014	intron	0	0.2	8e-06	5.09691	(Continuous)	0.48	[NR] (unit increase)	Affymetrix [2,110,417] (imputed)	N	multiple sclerosis	http://www.ebi.ac.uk/efo/EFO_0003885
rs7778619	2008-11-25	17903293	Benjamin EJ	2007-09-19	BMC Med Genet	http://europepmc.org/abstract/MED/17903293	Genome-wide association with select biomarker traits in the Framingham Heart Study.	Select biomarker traits	1,012 European ancestry individuals	NA	7p21.3	7	10110349	intergenic	PER4 - HSPA8P8	168741	100287551		474532	340887	rs7778619-?		exm-rs7778619	0	7778619	intergenic	1	NR	3e-06	5.52288	(CD40L)	NA		Affymetrix[70,897]	N	CCL2 measurement, CD40 ligand measurement, alkaline phosphatase measurement, atrial natriuretic factor measurement, bilirubin measurement, c-reactive protein measurement, serum alanine aminotransferase measurement, tumor necrosis factor-alpha measurement, vitamin D measurement, vitamin K measurement	http://www.ebi.ac.uk/efo/EFO_0004749, http://www.ebi.ac.uk/efo/EFO_0004790, http://www.ebi.ac.uk/efo/EFO_0004533, http://www.ebi.ac.uk/efo/EFO_0004789, http://www.ebi.ac.uk/efo/EFO_0004570, http://www.ebi.ac.uk/efo/EFO_0004458, http://www.ebi.ac.uk/efo/EFO_0004735, http://www.ebi.ac.uk/efo/EFO_0004684, http://www.ebi.ac.uk/efo/EFO_0004631, http://www.ebi.ac.uk/efo/EFO_0004618
rs7776725	2014-12-18	24945404	Kemp JP	2014-06-19	PLoS Genet	http://europepmc.org/abstract/MED/24945404	Phenotypic dissection of bone mineral density reveals skeletal site specificity and facilitates the identification of novel loci in the genetic regulation of bone mass attainment.	Bone mineral density (paediatric, total body less head)	8,007 European ancestry children, 289 Surinamese ancestry children, 300 Turkish ancestry children, 232 Moroccan ancestry children, 588 children	NA	7q31.31	7	121393067	FAM3C, WNT16, CPED1	FAM3C	NA	NA	10447	NA	NA	rs7776725-C		exm-rs7776725	0	7776725	intron	0	NR	2e-15	14.699	(EA)	0.1582	[0.12-0.2] (unit increase)	Illumina [~2.5 Million] (imputed)	N	bone density	http://www.ebi.ac.uk/efo/EFO_0003923
rs7776054	2014-02-18	23935956	Pistis G	2013-07-31	PLoS One	http://europepmc.org/abstract/MED/23935956	Genome wide association analysis of a founder population identified TAF3 as a gene for MCHC in humans.	Red blood cell traits	1,664 Val Borbera individuals	619 Friuli Venezia Giulia individuals, 16,145 European ancestry individuals	6q23.3	6	135097778	MYB, HBS1L	MIR3662 - MYB	100500880	4602		118346	83537	rs7776054-G		exm-rs7776054	0	7776054	intergenic	1	0.24	4e-06	5.39794	(MCH)	0.0103	[0.0060-0.0146] (unit increase)	Illumina [~2.5 Million] (imputed)	N	mean corpuscular hemoglobin, mean corpuscular volume	http://www.ebi.ac.uk/efo/EFO_0004527, http://www.ebi.ac.uk/efo/EFO_0004526
rs7775698	2013-03-15	23263863	Li J	2012-12-20	Hum Mol Genet	http://europepmc.org/abstract/MED/23263863	GWAS of blood cell traits identifies novel associated loci and epistatic interactions in Caucasian and African-American children.	Mean corpuscular volume	7,943 African American children, 6,234 European ancestry children	NA	6q23.3	6	135097497	MYB, HBS1L	MIR3662 - MYB	100500880	4602		118065	83818	rs7775698-T		exm-rs7775698	0	7775698	intergenic	1	0.2615	2e-09	8.69897	(EA)	0.5411	[0.37-0.72] (unit increase)	Illumina [544,917]	N	mean corpuscular volume	http://www.ebi.ac.uk/efo/EFO_0004526
rs7775397	2011-04-05	21323541	Stanescu HC	2011-02-22	N Engl J Med	http://europepmc.org/abstract/MED/21323541	Risk HLA-DQA1 and PLA(2)R1 alleles in idiopathic membranous nephropathy.	Idiopathic membranous nephropathy	556 European ancestry cases, 2,338 European ancestry controls	NA	6p21.32	6	32293475	c6orf10	C6orf10	NA	NA	10665	NA	NA	rs7775397-G		exm-rs7775397	0	7775397	missense	0	0.1139	5e-71	70.301		3.83	[NR]	Illumina [242,824]	N	membranous glomerulonephritis	http://www.ebi.ac.uk/efo/EFO_0004254
rs7774434	2011-04-12	21399635	Mells GF	2011-03-13	Nat Genet	http://europepmc.org/abstract/MED/21399635	Genome-wide association study identifies 12 new susceptibility loci for primary biliary cirrhosis.	Primary biliary cirrhosis	1,840 European ancestry cases, 5,163 European ancestry controls and (Liu et al)	620 European ancestry cases, 2,514 European ancestry controls	6p21.32	6	32689801	MHC	HLA-DQB1 - MTCO3P1	3119	404026		23111	16344	rs7774434-C		exm-rs7774434	0	7774434	intergenic	1	0.38	4e-34	33.3979		1.6	[1.48-1.73]	Illumina [507,467]	N	biliary liver cirrhosis	http://www.ebi.ac.uk/efo/EFO_0004267
rs7772697	2011-04-13	21441570	Grassi MA	2011-03-26	Hum Mol Genet	http://europepmc.org/abstract/MED/21441570	Genome-wide meta-analysis for severe diabetic retinopathy.	Diabetic retinopathy	973 European ancestry cases, 1,856 European ancestry controls	NA	6q25.1	6	149113975	LOC729200, MAP3K7IP2	UST - TAB2	10090	23118		36985	204325	rs7772697-T		exm-rs7772697	0	7772697	intergenic	1	0.58	3e-06	5.52288		1.35	[NR]	Affymetrix & Illumina [2,543,887] (imputed)	N	diabetic retinopathy	http://www.ebi.ac.uk/efo/EFO_0003770
rs77708442	2013-04-09	23251661	Comuzzie AG	2012-12-04	PLoS One	http://europepmc.org/abstract/MED/23251661	Novel genetic loci identified for the pathophysiology of childhood obesity in the Hispanic population.	Obesity-related traits	815 Hispanic children from 263 families	NA	4q31.3	4	152975008	FHDC1	FHDC1	NA	NA	85462	NA	NA	rs77708442-A		exm-rs77708442	0	77708442	missense	0	0.032	8e-06	5.09691	(IGFBP-3 )	0.03	[NR] (ng/mL increase)	Illumina [899,892]	N	CCL2 measurement, CCL5 measurement, HOMA-IR, IGFBP-1 measurement, IgF-1 measurement, adiponectin measurement, amino acid measurement, antioxidant measurement, arm span, aspartate aminotransferase measurement, birth weight, blood urea nitrogen measurement, body composition measurement, body height, body mass index, body weight, bone density, c-reactive protein measurement, cortisol secretion measu…	http://www.ebi.ac.uk/efo/EFO_0004749, http://www.ebi.ac.uk/efo/EFO_0005117, http://www.ebi.ac.uk/efo/EFO_0004501, http://www.ebi.ac.uk/efo/EFO_0005118, http://www.ebi.ac.uk/efo/EFO_0004627, http://www.ebi.ac.uk/efo/EFO_0004502, http://www.ebi.ac.uk/efo/EFO_0005134, http://www.ebi.ac.uk/efo/EFO_0005119, http://www.ebi.ac.uk/efo/EFO_0005108, http://www.ebi.ac.uk/efo/EFO_0004736, http://www.ebi.ac.u…
rs7770731	2011-01-08	21107309	McClay JL	2010-11-24	Neuropsychopharmacology	http://europepmc.org/abstract/MED/21107309	Genome-wide pharmacogenomic study of neurocognition as an indicator of antipsychotic treatment response in schizophrenia.	Response to antipsychotic treatment in schizophrenia (working memory)	738 European ancestry, African American, and other ancestry cases	NA	6p23	6	14598589	intergenic	LOC101928354	NA	NA	101928354	NA	NA	rs7770731-?		exm-rs7770731	0	7770731	intron	0	0.29	1e-06	6	(quetiapine)	NA		Affymetrix [492,900]	N	short-term memory	http://www.ebi.ac.uk/efo/EFO_0004335
rs7770628	2008-11-25	18464913	Melzer D	2008-05-09	PLoS Genet	http://europepmc.org/abstract/MED/18464913	A genome-wide association study identifies protein quantitative trait loci (pQTLs).	Protein quantitative trait loci	1,200 European ancestry individuals	up to 4,590 European ancestry individuals	6q25.3, 6q26	6	160597142	LPA	LPA	NA	NA	4018	NA	NA	rs7770628-?		exm-rs7770628	0	7770628	intron	0	0.49	4e-10	9.39794	(LPA)	NA		Illumina[496,032]	N	CCL2 measurement, CCL4 measurement, adiponectin measurement, alkaline phosphatase measurement, alpha globulin measurement, alpha macroglobulin measurement, apolipoprotein a 1 measurement, aspartate aminotransferase measurement, c-reactive protein measurement, ferritin measurement, fibrinogen measurement, fructose-bisphosphate aldolase measurement, glycoprotein measurement, hemoglobin measurement,…	http://www.ebi.ac.uk/efo/EFO_0004749, http://www.ebi.ac.uk/efo/EFO_0004751, http://www.ebi.ac.uk/efo/EFO_0004502, http://www.ebi.ac.uk/efo/EFO_0004533, http://www.ebi.ac.uk/efo/EFO_0004813, http://www.ebi.ac.uk/efo/EFO_0004815, http://www.ebi.ac.uk/efo/EFO_0004614, http://www.ebi.ac.uk/efo/EFO_0004736, http://www.ebi.ac.uk/efo/EFO_0004458, http://www.ebi.ac.uk/efo/EFO_0004459, http://www.ebi.ac.u…
rs7769051	2011-01-15	21150874	McDonough CW	2010-12-08	Kidney Int	http://europepmc.org/abstract/MED/21150874	A genome-wide association study for diabetic nephropathy genes in African Americans.	Type 2 diabetes nephropathy	965 African American cases, 1,029 African American controls	709 African American cases, 690 African American controls	6q23.2	6	132825657	RPS12	SNORA33 - HMGB1P13	594839	100129706		8306	42573	rs7769051-A		exm-rs7769051	0	7769051	intergenic	1	0.29	2e-06	5.69897		1.28	[1.16-1.42]	Affymetrix [832,357]	N	diabetic nephropathy	http://www.ebi.ac.uk/efo/EFO_0000401
rs7765379		25383971	Dunstan SJ	2014-11-10	Nat Genet	http://europepmc.org/abstract/MED/25383971	Variation at HLA-DRB1 is associated with resistance to enteric fever.	Enteric fever	432 Vietnamese ancestry cases, 2,011 Vietnamese ancestry controls	151 Vietnamese ancestry cases, 668 Vietnamese ancestry controls, 595 Nepalese ancestry cases, 386 Nepalese ancestry controls	6p21.32	6	32713151	HLA-DQB1, HLA-DRB1	MTCO3P1 - HLA-DQA2	404026	3118		6347	28236	rs7765379-A		exm-rs7765379	0	7765379	intergenic	1	0.945	2e-13	12.699		4.55	[2.94-6.67]	Illumina [709,725]	N	typhoid fever	http://www.ebi.ac.uk/efo/EFO_0006789
rs776488	2010-07-16	20585627	Eriksson N	2010-06-24	PLoS Genet	http://europepmc.org/abstract/MED/20585627	Web-based, participant-driven studies yield novel genetic associations for common traits.	Common traits (Other)	9,126 European ancestry individuals	NA	2q24.3	2	165034223	NR		NA	NA		NA	NA	rs776488-?		exm-rs776488	0	776488		NA	NR	2e-07	6.69897	(footedness)	NA		Illumina [535,076]	N	Astigmatism, Attached earlobe, braces, circadian rhythm, foot, hair morphology, personality, sensory perception of smell, sensory perception of taste, sneezing	http://purl.obolibrary.org/obo/HP_0000483, http://purl.obolibrary.org/obo/HP_0009907, http://www.ebi.ac.uk/efo/EFO_0004291, http://www.ebi.ac.uk/efo/EFO_0004354, http://www.ebi.ac.uk/efo/EFO_0003065, http://www.ebi.ac.uk/efo/EFO_0005038, http://www.ebi.ac.uk/efo/EFO_0003947, http://purl.obolibrary.org/obo/GO_0007608, http://purl.obolibrary.org/obo/GO_0050909, http://www.ebi.ac.uk/efo/EFO_0004290
rs7763064		25281659	van der Valk RJ	2014-10-03	Hum Mol Genet	http://europepmc.org/abstract/MED/25281659	A novel common variant in DCST2 is associated with length in early life and height in adulthood.	Birth length	28,459 European ancestry individuals	16,145 European ancestry individuals, 280 Moroccan ancestry individuals, 284 Surinamese ancestry individuals, 319 Turkish ancestry individuals, 651 Chinese ancestry individuals	6q24.1, 6q24.2	6	142476152	GPR126	ADGRG6 - HIVEP2	57211	3097		29886	275315	rs7763064-A		exm-rs7763064	0	7763064	intergenic	1	0.288	6e-06	5.22185		0.044	[0.024-0.064] (unit decrease)	Illumina and Affymetrix [2,201,971] (Imputed)	N	body height at birth	http://www.ebi.ac.uk/efo/EFO_0006784
rs7762160	2010-07-13	20585324	Dick DM	2010-06-27	Mol Psychiatry	http://europepmc.org/abstract/MED/20585324	Genome-wide association study of conduct disorder symptomatology.	Conduct disorder (symptom count)	872 European, African American and other ancestry substance dependence cases, 3,091 European, African American and other ancestry controls	NA	6q27	6	165601943	PDE10A	PDE10A	NA	NA	10846	NA	NA	rs7762160-C		exm-rs7762160	0	7762160	intron	0	0.365	1e-06	6		0.07	[NR] (unit increase)	Illumina [948,658]	N	conduct disorder	http://www.ebi.ac.uk/efo/EFO_0004216
rs7759938		25429064	He M	2014-11-26	Hum Mol Genet	http://europepmc.org/abstract/MED/25429064	Meta-analysis of genome-wide association studies of adult height in East Asians identifies 17 novel loci.	Height	36,227 East Asian ancestry individuals	57,699 East Asian ancestry individuals	6q16.3	6	104931079	LIN28B	HACE1 - LINC00577	57531	100113403		71160	5215	rs7759938-T		exm-rs7759938	0	7759938	intergenic	1	0.56	5e-08	7.30103		0.031	[0.017-0.045] (unit decrease)	Illumina and Affymetrix [2,704,730] (Imputed)	N	body height	http://www.ebi.ac.uk/efo/EFO_0004339
rs7758512	2010-01-19	20041166	Fellay J	2009-12-24	PLoS Genet	http://europepmc.org/abstract/MED/20041166	Common genetic variation and the control of HIV-1 in humans.	HIV-1 control	2,362 European ancestry cases	NA	6p22.1	6	30002812	HLA-A, RNF39, ZNRD1	ZNRD1-AS1	NA	NA	80862	NA	NA	rs7758512-?		exm-rs7758512	0	7758512	intron	0	NR	2e-08	7.69897	(progression)	NA		Illumina [NR]	N	HIV-1 infection	http://www.ebi.ac.uk/efo/EFO_0000180
rs7758229	2011-02-25	21242260	Cui R	2011-01-17	Gut	http://europepmc.org/abstract/MED/21242260	Common variant in 6q26-q27 is associated with distal colon cancer in an Asian population.	Colorectal cancer	1,583 Japanese ancestry cases, 1,898 Japanese ancestry controls	4,584 Japanese ancestry cases, 225 Korean ancestry distal cases, 2,973 East Asian ancestry controls	6q25.3	6	160419220	SLC22A3	SLC22A3	NA	NA	6581	NA	NA	rs7758229-T		exm-rs7758229	0	7758229	intron	0	NR	8e-09	8.09691	(distal colon cancer)	1.28	[1.18-1.39]	Illumina [391,749]	N	colorectal cancer	http://www.ebi.ac.uk/efo/EFO_0005842
rs7758128	2011-04-04	21326295	Jin Y	2011-02-17	J Invest Dermatol	http://europepmc.org/abstract/MED/21326295	Genome-wide analysis identifies a quantitative trait locus in the MHC class II region associated with generalized vitiligo age of onset.	Vitiligo	1,339 European ancestry cases	677 European ancestry cases	6p21.32	6	32377506	BTNL2, C6orf10	HNRNPA1P2 - HCG23	100131609	414764		50984	13005	rs7758128-A		exm-rs7758128	0	7758128	intergenic	1	0.06	8e-11	10.0969		NA		Illumina [520,460]	N	vitiligo	http://www.ebi.ac.uk/efo/EFO_0004208
rs7756992	2014-10-23	24509480	Mahajan A	2014-02-09	Nat Genet	http://europepmc.org/abstract/MED/24509480	Genome-wide trans-ancestry meta-analysis provides insight into the genetic architecture of type 2 diabetes susceptibility.	Type 2 diabetes	12,171 European ancestry cases, 56,862 European ancestry controls, 6,952 East Asian ancestry cases, 11,865 East Asian ancestry controls, 5,561 South Asian ancestry cases, 14,458 South Asian ancestry controls, 1,804 Mexican ancestry cases, 779 Mexican ancestry controls	21,491 European ancestry cases, 55,647 European ancestry controls	6p22.3	6	20679478	CDKAL1	CDKAL1	NA	NA	54901	NA	NA	rs7756992-G		exm-rs7756992	0	7756992	intron	0	0.26	2e-26	25.699		1.2	[1.16-1.25]	Affymetrix & Illumina [2.5 million] (Imputed)	N	type ii diabetes mellitus	http://www.ebi.ac.uk/efo/EFO_0001360
rs7756521	2010-01-19	20041166	Fellay J	2009-12-24	PLoS Genet	http://europepmc.org/abstract/MED/20041166	Common genetic variation and the control of HIV-1 in humans.	HIV-1 control	2,362 European ancestry cases	NA	6p21.33	6	30880476	VARS2, DDR1, DPCR1	DDR1	NA	NA	780	NA	NA	rs7756521-?		exm-rs7756521	0	7756521	nearGene-5	0	NR	1e-06	6	(progression)	NA		Illumina [NR]	N	HIV-1 infection	http://www.ebi.ac.uk/efo/EFO_0000180
rs7754840	2014-03-11	23945395	Hara K	2013-08-14	Hum Mol Genet	http://europepmc.org/abstract/MED/23945395	Genome-wide association study identifies three novel loci for type 2 diabetes.	Type 2 diabetes	5,976 Japanese ancestry cases, 20,829 Japanese ancestry controls	24,416 East Asian ancestry cases, 13,985 East Asian ancestry controls	6p22.3	6	20661019	CDKAL1	CDKAL1	NA	NA	54901	NA	NA	rs7754840-C		exm-rs7754840	0	7754840	intron	0	0.42	2e-13	12.699		1.18	[1.13-1.23]	Illumina [6,209,637] (Imputed)	N	type ii diabetes mellitus	http://www.ebi.ac.uk/efo/EFO_0001360
rs7751505	2013-05-31	23449627	Cousminer DL	2013-02-27	Hum Mol Genet	http://europepmc.org/abstract/MED/23449627	Genome-wide association and longitudinal analyses reveal genetic loci linking pubertal height growth, pubertal timing and childhood adiposity.	Pubertal anthropometrics	up to 5,043 European ancestry males, up to 5,756 European ancestry females	NA	6p21.33	6	31392478	VARS2, MICA	HLA-S - MICA	267015	100507436		9990	7307	rs7751505-C		exm-rs7751505	0	7751505	intergenic	1	0.28	4e-06	5.39794	(Pubertal growth)	0.07	[0.041-0.099] (unit decrease)	Illumina & Affymetrix [~2.5 million] (imputed)	N	height growth measurement, puberty	http://www.ebi.ac.uk/efo/EFO_0005201, http://www.ebi.ac.uk/efo/EFO_0001382
rs7750641	2011-04-05	21323541	Stanescu HC	2011-02-22	N Engl J Med	http://europepmc.org/abstract/MED/21323541	Risk HLA-DQA1 and PLA(2)R1 alleles in idiopathic membranous nephropathy.	Idiopathic membranous nephropathy	556 European ancestry cases, 2,338 European ancestry controls	NA	6p21.33	6	31161533	TCF19	TCF19	NA	NA	6941	NA	NA	rs7750641-T		exm-rs7750641	0	7750641	missense	0	0.1263	3e-58	57.5229		3.35	[NR]	Illumina [242,824]	N	membranous glomerulonephritis	http://www.ebi.ac.uk/efo/EFO_0004254
rs7749924	2013-06-14	23382691	Lauc G	2013-01-31	PLoS Genet	http://europepmc.org/abstract/MED/23382691	Loci associated with N-glycosylation of human immunoglobulin G show pleiotropy with autoimmune diseases and haematological cancers.	IgG glycosylation	2,247 European ancestry individuals	NA	6p21.33	6	30830214	NR	LINC00243	NA	NA	401247	NA	NA	rs7749924-C		exm-rs7749924	0	7749924	intron	0	0.851599	8e-06	5.09691	(IGP32)	0.2204	[0.12-0.32] (unit increase)	Illumina [~2.5 Million] (Imputed)	N	serum IgG glycosylation measurement	http://www.ebi.ac.uk/efo/EFO_0005193
rs7747960	2011-07-27	21738484	Smith EN	2011-06-30	PLoS Genet	http://europepmc.org/abstract/MED/21738484	Genome-wide association of bipolar disorder suggests an enrichment of replicable associations in regions near genes.	Bipolar disorder	1,190 European and unknown ancestry cases, 401 European and unknown ancestry controls	16,179 individuals	6q25.2	6	152470339	SYNE1	SYNE1	NA	NA	23345	NA	NA	rs7747960-A		exm-rs7747960	0	7747960	intron	0	NR	9e-06	5.04576		1.23	[NR]	Affymetrix [703,019]	N	bipolar disorder	http://www.ebi.ac.uk/efo/EFO_0000289
rs7746082	2008-11-25	18587394	Barrett JC	2008-06-29	Nat Genet	http://europepmc.org/abstract/MED/18587394	Genome-wide association defines more than 30 distinct susceptibility loci for Crohn's disease.	Crohn's disease	3,230 European ancestry cases, 4,829 European ancestry controls	1,339 European ancestry trios, 2,325 European ancestry cases, 1,809 European ancestry controls	6q21	6	105987394	Unknown	RPL35P3 - PRDM1	728010	639		684535	98926	rs7746082-C		exm-rs7746082	0	7746082	intergenic	1	0.29	2e-10	9.69897		1.17	[NR]	Affymetrix and Illumina[635,547](imputed)	N	crohn's disease	http://www.ebi.ac.uk/efo/EFO_0000384
rs7743761	2010-02-02	20062062	Reveille JD	2010-01-10	Nat Genet	http://europepmc.org/abstract/MED/20062062	Genome-wide association study of ankylosing spondylitis identifies non-MHC susceptibility loci.	Ankylosing spondylitis	2,053 European ancestry cases, 5,140 European ancestry controls	898 European ancestry cases, 1,518 European ancestry controls	6p21.33	6	31368323	MHC	DHFRP2 - FGFR3P1	729816	100462812		1357	9395	rs7743761-?		exm-rs7743761	0	7743761	intergenic	1	NR	5e-304	303.301		NA		Illumina [288,662]	N	ankylosing spondylitis	http://www.ebi.ac.uk/efo/EFO_0003898
rs774359	2009-09-29	19734901	van Es MA	2009-09-06	Nat Genet	http://europepmc.org/abstract/MED/19734901	Genome-wide association study identifies 19p13.3 (UNC13A) and 9p21.2 as susceptibility loci for sporadic amyotrophic lateral sclerosis.	Amyotrophic lateral sclerosis	2,323 European ancestry cases, 9,013 European ancestry controls	2,532 European ancestry cases, 5,940 European ancestry controls	9p21.2	9	27561051	NR	C9orf72	NA	NA	203228	NA	NA	rs774359-?		exm-rs774359	0	774359	intron	0	0.25	3e-06	5.52288		1.19	[NR]	Illumina [292,768]	N	amyotrophic lateral sclerosis	http://www.ebi.ac.uk/efo/EFO_0000253
rs7742369	2010-03-25	20189936	Okada Y	2010-02-26	Hum Mol Genet	http://europepmc.org/abstract/MED/20189936	A genome-wide association study in 19 633 Japanese subjects identified LHX3-QSOX2 and IGF1 as adult height loci.	Height	19,633 Japanese ancestry individuals	NA	6p21.31	6	34197944	HMGA1	KRT18P9 - CYCSP55	442205	157317		6802	21429	rs7742369-G		exm-rs7742369	0	7742369	intergenic	1	0.14	1e-13	13		0.11	[0.08-0.14] (cm increase)	Illumina [420,885]	N	body height	http://www.ebi.ac.uk/efo/EFO_0004339
rs7735940	2011-06-16	21626137	Slavin TP	2011-05-28	Hum Genet	http://europepmc.org/abstract/MED/21626137	Two-marker association tests yield new disease associations for coronary artery disease and hypertension.	Hypertension	~2,000 European ancestry cases, ~3,000 European ancestry controls	NA	5p13.2, 5p13.2[rs7735940]; 5p13.2[rs12522034]	5	36423829	RANBP3L	RANBP3L - RNA5SP181	202151	100873443		121920	61514	rs7735940-?		exm-rs7735940	0	7735940	intergenic	1	(AC)	5e-13	12.301		NA		Affymetrix [405,022]	N	hypertension	http://www.ebi.ac.uk/efo/EFO_0000537
rs773506	2011-01-15	21150874	McDonough CW	2010-12-08	Kidney Int	http://europepmc.org/abstract/MED/21150874	A genome-wide association study for diabetic nephropathy genes in African Americans.	Type 2 diabetes nephropathy	965 African American cases, 1,029 African American controls	709 African American cases, 690 African American controls	9q22.31	9	91213189	AUH	SYK - AUH	6850	549		314629	626	rs773506-G		exm-rs773506	0	773506	intergenic	1	0.77	6e-06	5.22185		1.32	[1.18-1.49]	Affymetrix [832,357]	N	diabetic nephropathy	http://www.ebi.ac.uk/efo/EFO_0000401
rs7731703		25282103	Wood AR	2014-10-05	Nat Genet	http://europepmc.org/abstract/MED/25282103	Defining the role of common variation in the genomic and biological architecture of adult human height.	Height	253,288 European ancestry individuals	80,067 European ancestry individuals	5p13.3	5	32694836	NPR3	SUB1 - NPR3	10923	4883		90757	15342	rs7731703-T		exm-rs7731703	0	7731703	intergenic	1	0.318	4e-18	17.3979		0.03	[0.024-0.036] (unit decrease)	Illumina, Affymetrix and Perlegen [2,550,858] (imputed)	N	body height	http://www.ebi.ac.uk/efo/EFO_0004339
rs7731657	2008-11-25	17903298	Meigs JB	2007-09-19	BMC Med Genet	http://europepmc.org/abstract/MED/17903298	Genome-wide association with diabetes-related traits in the Framingham Heart Study.	Fasting plasma glucose	1,027 individuals	NA	5q23.3	5	130607626	intergenic	ARL2BPP4 - RPL11P2	100130265	133629		77533	382253	rs7731657-?		exm-rs7731657	0	7731657	intergenic	1	NR	7e-06	5.1549	(tFPG)	NA		Affymetrix[70,897]	N	fasting blood glucose measurement	http://www.ebi.ac.uk/efo/EFO_0004465
rs7729273	2012-11-08	19734545	Need AC	2009-09-04	Hum Mol Genet	http://europepmc.org/abstract/MED/19734545	A genome-wide study of common SNPs and CNVs in cognitive performance in the CANTAB.	Cognitive performance	Up to 1,295 individuals	NA	5p15.31	5	7227934	AC091951.3	RNA5SP176 - ADCY2	100873438	108		180598	168296	rs7729273-?		exm-rs7729273	0	7729273	intergenic	1	0.1985	1e-06	6	(SSP)	NA		Illumina [475,971]	N	neuropsychological test	http://www.ebi.ac.uk/efo/EFO_0003926
rs7728043	2009-12-29	20031603	Marroni F	2009-08-01	Circ Cardiovasc Genet	http://europepmc.org/abstract/MED/20031603	A genome-wide association scan of RR and QT interval duration in 3 European genetically isolated populations: the EUROSPAN project.	QT interval	2,325 European ancestry individuals	NA	5p15.32	5	5897581	intergenic	ICE1 - HMGB3P3	23379	100419949		407347	392226	rs7728043-G		exm-rs7728043	0	7728043	intergenic	1	0.48	1e-06	6		0.14	[0.08-0.20] (unit decrease)	Illumina [~318,327]	N	QT interval	http://www.ebi.ac.uk/efo/EFO_0004682
rs7727656	2009-09-09	19668339	Potkin SG	2009-08-07	PLoS One	http://europepmc.org/abstract/MED/19668339	Hippocampal atrophy as a quantitative trait in a genome-wide association study identifying novel susceptibility genes for Alzheimer's disease.	Hippocampal atrophy	162 European ancestry cases, 192 European ancestry controls, 7 African American cases, 14 African American controls, 1 Asian ancestry cases, 3 Asian ancestry controls, 2 cases	NA	5p14.1	5	25760570	intergenic	CDH10 - MSNP1	1008	4479		1115592	148737	rs7727656-?		exm-rs7727656	0	7727656	intergenic	1	NR	8e-06	5.09691		NA		Illumina [516,645]	N	hippocampal atrophy	http://www.ebi.ac.uk/efo/EFO_0005039
rs7716600	2010-10-15	20872241	Li J	2010-09-26	Breast Cancer Res Treat	http://europepmc.org/abstract/MED/20872241	A combined analysis of genome-wide association studies in breast cancer.	Breast cancer	2,702 European ancestry female cases, 5,726 European ancestry controls	Up to 7,386 cases, 7,576 controls	5p12	5	44874903	MRPS30	MRPS30 - HCN1	10884	348980		59389	380047	rs7716600-A		exm-rs7716600	0	7716600	intergenic	1	0.23	7e-07	6.1549		1.24	[1.14-1.34]	Illumina [285,984]	N	breast carcinoma	http://www.ebi.ac.uk/efo/EFO_0000305
rs7715811	2008-11-25	17903303	O'Donnell CJ	2007-09-19	BMC Med Genet	http://europepmc.org/abstract/MED/17903303	Genome-wide association study for subclinical atherosclerosis in major arterial territories in the NHLBI's Framingham Heart Study.	Subclinical atherosclerosis traits (other)	Up to 984 individuals	NA	5p15.2	5	13769865	DNAH5	DNAH5	NA	NA	1767	NA	NA	rs7715811-?		exm-rs7715811	0	7715811	intron	0	NR	6e-06	5.22185	(ABI)	NA		Affymetrix[70,897]	N	abdominal aortic artery calcification, ankle brachial index, common carotid intimal medial thickness, internal carotid intimal medial thickness	http://www.ebi.ac.uk/efo/EFO_0004859, http://www.ebi.ac.uk/efo/EFO_0003912, http://www.ebi.ac.uk/efo/EFO_0004860, http://www.ebi.ac.uk/efo/EFO_0005053
rs7714670	2013-08-06	23509962	Greliche N	2013-03-20	BMC Med Genet	http://europepmc.org/abstract/MED/23509962	A genome-wide search for common SNP x SNP interactions on the risk of venous thrombosis.	Venous thromboembolism (gene x gene interaction)	411 European ancestry cases, 1,228 European ancestry controls	1,542 European ancestry cases, 1,110 European ancestry controls		NA	NA	NR		NA	NA		NA	NA	rs7714670-C		exm-rs7714670	NA	7714670		NA		2e-09	8.69897		1.52	[NR]	Illumina [291,872]	N	venous thromboembolism	http://www.ebi.ac.uk/efo/EFO_0004286
rs7714584	2012-10-19	21102463	Franke A	2010-11-21	Nat Genet	http://europepmc.org/abstract/MED/21102463	Genome-wide meta-analysis increases to 71 the number of confirmed Crohn's disease susceptibility loci.	Crohn's disease	6,333 European ancestry cases, 15,056 European ancestry controls	15,694 European ancestry cases, 14,026 European ancestry controls, 414 European ancestry trios	5q33.1	5	150890858	IRGM	IRGM - ZNF300	345611	91975		42189	3525	rs7714584-G		exm-rs7714584	0	7714584	intergenic	1	0.088	8e-19	18.0969		1.37	[1.28-1.47]	Affymetrix & Illumina [953,241] (imputed)	N	crohn's disease	http://www.ebi.ac.uk/efo/EFO_0000384
rs7713917	2010-09-10	20673876	Rietschel M	2010-07-29	Biol Psychiatry	http://europepmc.org/abstract/MED/20673876	Genome-wide association-, replication-, and neuroimaging study implicates HOMER1 in the etiology of major depression.	Major depressive disorder	597 European ancestry cases, 1,295 European ancestry controls	409 European ancestry cases, 541 European ancestry controls	5q14.1	5	79533426	HOMER1	RPL7AP32 - PAPD4	133748	167153		3275	78994	rs7713917-G		exm-rs7713917	0	7713917	intergenic	1	0.6	1e-06	6		1.33	[1.19-1.49]	Illumina [491,238]	N	unipolar depression	http://www.ebi.ac.uk/efo/EFO_0003761
rs7703051	2008-12-09	18802019	Burkhardt R	2008-09-18	Arterioscler Thromb Vasc Biol	http://europepmc.org/abstract/MED/18802019	Common SNPs in HMGCR in micronesians and whites associated with LDL-cholesterol levels affect alternative splicing of exon13.	LDL cholesterol	2,346 Micronesian ancestry individuals	NA	5q13.3	5	75329662	HMGCR	SUMO2P5 - HMGCR	100526738	3156		103994	7506	rs7703051-A		exm-rs7703051	0	7703051	intergenic	1	0.41	1e-08	8		18	[NR] (% s.d. increase)	Affymetrix [~500,000]	N	low density lipoprotein cholesterol measurement	http://www.ebi.ac.uk/efo/EFO_0004611
rs7702331	2013-02-12	23128233	Jostins L	2012-11-01	Nature	http://europepmc.org/abstract/MED/23128233	Host-microbe interactions have shaped the genetic architecture of inflammatory bowel disease.	Crohn's disease	Up to 12,924 European ancestry cases, up to 21,442 European ancestry controls	Up to 25,683 European ancestry cases, up to 17,015 European ancestry controls	5q13.2	5	73255307	intergenic	TMEM174 - FOXD1	134288	2297		80061	190949	rs7702331-A		exm-rs7702331	0	7702331	intergenic	1	0.621	6e-10	9.22185		1.088	[1.05-1.126]	Affyemtrix & Illumina [1.23 million] (imputed)	N	crohn's disease	http://www.ebi.ac.uk/efo/EFO_0000384
rs7702187	2008-11-25	16252231	Maraganore DM	2005-09-09	Am J Hum Genet	http://europepmc.org/abstract/MED/16252231	High-resolution whole-genome association study of Parkinson disease.	Parkinson's disease	381 European ancestry cases, 363 European ancestry controls, 62 cases,79 controls, 1 Asian ancestry control from 443 sibships	269 European ancestry cases, 272 European ancestry controls, 62 cases, 60 controls, 1 Asian ancestry case	5p15.31	5	9332169	SEMA5A	SEMA5A	NA	NA	9037	NA	NA	rs7702187-?		exm-rs7702187	0	7702187	intron	0	NR	8e-06	5.09691		1.74	[1.36-2.24]	Perlegen [198,345]	N	parkinson's disease	http://www.ebi.ac.uk/efo/EFO_0002508
rs7702057	2009-06-04	19451621	Landers JE	2009-05-18	Proc Natl Acad Sci U S A	http://europepmc.org/abstract/MED/19451621	Reduced expression of the Kinesin-Associated Protein 3 (KIFAP3) gene increases survival in sporadic amyotrophic lateral sclerosis.	Amyotrophic lateral sclerosis	1,821 cases, 2,258 controls	538 cases, 556 controls	5q23.1	5	116392141	SEMA6A		NA	NA		NA	NA	rs7702057-A		exm-rs7702057	0	7702057		NA	0.03	8e-06	5.09691	(site of onset)	2.05	[NR]	Illumina [288,357]	N	amyotrophic lateral sclerosis	http://www.ebi.ac.uk/efo/EFO_0000253
rs770189	2008-11-25	17903302	Levy D	2007-09-19	BMC Med Genet	http://europepmc.org/abstract/MED/17903302	Framingham Heart Study 100K Project: genome-wide associations for blood pressure and arterial stiffness.	Tonometry	644 individuals	NA	5q14.3	5	88792622	MEF2C	MEF2C	NA	NA	4208	NA	NA	rs770189-?		exm-rs770189	0	770189	intron	0	NR	3e-06	5.52288	(CB-PWV)	NA		Affymetrix[70,897]	N	blood pressure	http://www.ebi.ac.uk/efo/EFO_0004325
rs7698623	2011-08-15	21779381	Schurks M	2011-07-14	PLoS One	http://europepmc.org/abstract/MED/21779381	Genetic determinants of cardiovascular events among women with migraine: a genome-wide association study.	Cardiovascular disease risk factors	5,122 European ancestry female migrain cases	NA	4q22.1	4	87834676	MEPE	MEPE	NA	NA	56955	NA	NA	rs7698623-?		exm-rs7698623	0	7698623	intron	0	NR	3e-07	6.52288	(migraineurs with aura - ischemic stroke)	6.37	[3.15-12.90]	Illumina [339,596]	N	cardiovascular disease	http://www.ebi.ac.uk/efo/EFO_0000319
rs7698598	2014-10-06	24529757	Xie T	2014-01-17	Neurobiol Aging	http://europepmc.org/abstract/MED/24529757	Genome-wide association study combining pathway analysis for typical sporadic amyotrophic lateral sclerosis in Chinese Han populations.	Amyotrophic lateral sclerosis (sporadic)	250 Han Chinese ancestry cases, 250 Han Chinese ancestry controls	NA	4q26	4	119030492	SYNPO2	SYNPO2	NA	NA	171024	NA	NA	rs7698598-?		exm-rs7698598	0	7698598	missense	0		2e-06	5.69897		NA		Illumina [859,311] (pooled)	N	sporadic amyotrophic lateral sclerosis	http://www.ebi.ac.uk/efo/EFO_0001357
rs7697839	2011-06-16	21626137	Slavin TP	2011-05-28	Hum Genet	http://europepmc.org/abstract/MED/21626137	Two-marker association tests yield new disease associations for coronary artery disease and hypertension.	Coronary heart disease	~2,000 European ancestry cases, ~3,000 European ancestry controls	NA	4p16.2, 4p16.2[rs7697839]; 4p16.2[rs7673097]	4	5366258	STK32B	STK32B	NA	NA	55351	NA	NA	rs7697839-?		exm-rs7697839	0	7697839	intron	0	(GG)	2e-11	10.699	(Coronary artery disease)	NA		Affymetrix [407,576]	N	coronary heart disease	http://www.ebi.ac.uk/efo/EFO_0001645
rs7697556	2012-10-24	20881960	Lango Allen H	2010-09-29	Nature	http://europepmc.org/abstract/MED/20881960	Hundreds of variants clustered in genomic loci and biological pathways affect human height.	Height	133,653 European ancestry individuals	50,074 European ancestry individuals	4q13.3	4	72649596	ADAMTS3	ADAMTS3 - HNRNPA1P67	9508	728019		80797	157591	rs7697556-T		exm-rs7697556	0	7697556	intergenic	1	0.47	2e-14	13.699		0.028	[NR] (unit increase)	Affymetrix, Illumina [2,834,208] (imputed)	N	body height	http://www.ebi.ac.uk/efo/EFO_0004339
rs769554	2011-03-28	21348951	Parsa A	2011-02-01	Clin Transl Sci	http://europepmc.org/abstract/MED/21348951	Hypertrophy-associated polymorphisms ascertained in a founder cohort applied to heart failure risk and mortality.	Cardiac hypertrophy	851 Old Order Amish individuals	NA	3q13.13	3	109485566	DPPA4	LINC01205	NA	NA	401082	NA	NA	rs769554-?		exm-rs769554	0	769554	intron	0	NR	3e-06	5.52288	(additive)	NA		Affymetrix [361,034]	N	cardiac hypertrophy	http://www.ebi.ac.uk/efo/EFO_0002503
rs769449	2014-08-02	24468470	Zhang C	2013-12-26	Neurobiol Aging	http://europepmc.org/abstract/MED/24468470	Genetic susceptibility to accelerated cognitive decline in the US Health and Retirement Study.	Cognitive decline (age-related)	5,765 European ancestry individuals, 890 African American individuals	NA	19q13.32	19	44906745	APOE	APOE	NA	NA	348	NA	NA	rs769449-?		exm-rs769449	0	769449	intron	0	0.116	5e-19	18.301	(EA)	0.0315	[0.02457-0.03835] (unit decrease)	Illumina [1,530,316]	N	cognitive decline	http://purl.obolibrary.org/obo/HP_0001268
rs7692808	2010-02-04	20062060	Pfeufer A	2010-01-10	Nat Genet	http://europepmc.org/abstract/MED/20062060	Genome-wide association study of PR interval.	PR interval	28,517 European ancestry individuals	NA	4q21.23	4	85719996	ARHGAP24	ARHGAP24	NA	NA	83478	NA	NA	rs7692808-A		exm-rs7692808	0	7692808	intron	0	0.31	6e-20	19.2218		2.01	[1.58-2.44] (ms decrease)	Affymetrix & Illumina [~2.5 million] (imputed)	N	PR interval	http://www.ebi.ac.uk/efo/EFO_0004462
rs7689420	2013-09-12	23563607	Berndt SI	2013-04-07	Nat Genet	http://europepmc.org/abstract/MED/23563607	Genome-wide meta-analysis identifies 11 new loci for anthropometric traits and provides insights into genetic architecture.	Height	8,097 European ancestry tall individuals, 8,099 European ancestry short individuals	4,872 European ancestry tall individuals, 4,831 European ancestry short individuals	4q31.21	4	144647200	HHIP	HHIP, HHIP-AS1	NA	NA	64399, 646576	NA	NA	rs7689420-C		exm-rs7689420	0	7689420	intron;nearGene-5	0	0.84	4e-21	20.3979		1.33	[NR]	Illumina & Affymetrix [~2.8 millions] (Imputed)	N	anthropometry	http://www.ebi.ac.uk/efo/EFO_0004302
rs7687921	2010-05-23	20400778	Morrison AC	2010-04-17	Circ Cardiovasc Genet	http://europepmc.org/abstract/MED/20400778	Genomic variation associated with mortality among adults of European and African ancestry with heart failure: the cohorts for heart and aging research in genomic epidemiology consortium.	Mortality in heart failure	1,645 European ancestry cases, 881 European ancestry controls, 281 African ancestry cases, 185 African ancestry controls	NA	4q34.2	4	175937875	GPM6A	GPM6A	NA	NA	2823	NA	NA	rs7687921-T		exm-rs7687921	0	7687921	intron	0	0.039	4e-06	5.39794	(EA)	1.77	[0.95-3.28]	Affymetrix [up to 2,366,858] (imputed)	N	heart failure, mortality	http://www.ebi.ac.uk/efo/EFO_0003144, http://www.ebi.ac.uk/efo/EFO_0004352
rs76850691	2014-03-27	24124411	Park TJ	2013-09-30	Genomics Inform	http://europepmc.org/abstract/MED/24124411	Genome-wide association study of liver enzymes in korean children.	Liver enzyme levels (aspartate transaminase)	484 Korean ancestry children	NA	10q24.2	10	99397681	GOT1	GOT1	NA	NA	2805	NA	NA	rs76850691-C		exm-rs76850691	0	76850691	missense	0	0.019	9e-07	6.04576		0.099	[0.06-0.138] (unit decrease)	Illumina [747,076]	N	aspartate aminotransferase measurement	http://www.ebi.ac.uk/efo/EFO_0004736
rs7681423	2011-08-12	21757653	Lovely RS	2011-07-14	Arterioscler Thromb Vasc Biol	http://europepmc.org/abstract/MED/21757653	Assessment of genetic determinants of the association of &#x003b3;' fibrinogen in relation to cardiovascular disease.	Fibrinogen	3,042 individuals	NA	4q31.3, 4q32.1	4	154621096	FGG	FGG - LRAT	2266	9227		8346	5865	rs7681423-T		exm-rs7681423	0	7681423	intergenic	1	0.23	1e-109	109		0.29	[0.26-0.32] (g/L decrease)	Affymetrix [~2.5 million] (imputed)	N	fibrinogen measurement	http://www.ebi.ac.uk/efo/EFO_0004623
rs768048	2011-05-28	21529783	Heath AC	2011-04-27	Biol Psychiatry	http://europepmc.org/abstract/MED/21529783	A quantitative-trait genome-wide association study of alcoholism risk in the community: findings and implications.	Alcoholism (alcohol use disorder factor score)	2,062 European ancestry alcohol dependence cases, 6,692 European ancestry controls	3,393 European ancestry individuals	18q21.2	18	52759028	DCC	DCC	NA	NA	1630	NA	NA	rs768048-C		exm-rs768048	0	768048	intron	0	0.12	8e-06	5.09691		0.11	[NR] (unit increase)	Illumina [~300,000]	N	alcohol dependence	http://www.ebi.ac.uk/efo/EFO_0003829
rs7679673	2009-12-29	19767753	Eeles RA	2009-09-20	Nat Genet	http://europepmc.org/abstract/MED/19767753	Identification of seven new prostate cancer susceptibility loci through a genome-wide association study.	Prostate cancer	1,854 European ancestry cases, 1,894 European ancestry controls	19,879 cases and 18,761 controls of European, East Asian, African American, Latino, and Hawaiian ancestry	4q24	4	105140377	TET2		NA	NA		NA	NA	rs7679673-?		exm-rs7679673	0	7679673		NA	0.55	3e-14	13.5229		1.1	[1.06-1.14]	Illumina [541,129]	N	prostate carcinoma	http://www.ebi.ac.uk/efo/EFO_0001663
rs7679	2009-01-12	19060906	Kathiresan S	2008-12-07	Nat Genet	http://europepmc.org/abstract/MED/19060906	Common variants at 30 loci contribute to polygenic dyslipidemia.	HDL cholesterol	19,840 European ancestry individuals	Up to 20,623 European ancestry individuals	20q13.12	20	45947863	PLTP	PCIF1	NA	NA	63935	NA	NA	rs7679-C		exm-rs7679	0	7679	UTR-3	0	0.19	4e-09	8.39794		0.07	[0.03-0.11] (s.d. decrease)	Affymetrix and Illumina [~2,600,000] (imputed)	N	high density lipoprotein cholesterol measurement	http://www.ebi.ac.uk/efo/EFO_0004612
rs7678436		25429064	He M	2014-11-26	Hum Mol Genet	http://europepmc.org/abstract/MED/25429064	Meta-analysis of genome-wide association studies of adult height in East Asians identifies 17 novel loci.	Height	36,227 East Asian ancestry individuals	57,699 East Asian ancestry individuals	4p15.31, 4p15.32	4	17796343	C4orf30, FAM184B	FAM184B - DCAF16	27146	54876		14831	4312	rs7678436-A		exm-rs7678436	0	7678436	intergenic	1	0.33	2e-40	39.699		0.085	[0.071-0.099] (unit decrease)	Illumina and Affymetrix [2,704,730] (Imputed)	N	body height	http://www.ebi.ac.uk/efo/EFO_0004339
rs7672826	2009-01-16	19010793	Baranzini SE	2008-11-14	Hum Mol Genet	http://europepmc.org/abstract/MED/19010793	Genome-wide association analysis of susceptibility and clinical phenotype in multiple sclerosis.	Multiple sclerosis	978 European ancestry cases, 883 European ancestry controls	NA	4q34.3	4	181478542	MGC45800	LINC00290 - LOC90768	728081	90768		319393	660464	rs7672826-?		exm-rs7672826	0	7672826	intergenic	1	0.34	8e-06	5.09691		1.37	[NR]	Illumina[551,642]	N	multiple sclerosis	http://www.ebi.ac.uk/efo/EFO_0003885
rs767210	2012-11-08	19734545	Need AC	2009-09-04	Hum Mol Genet	http://europepmc.org/abstract/MED/19734545	A genome-wide study of common SNPs and CNVs in cognitive performance in the CANTAB.	Cognitive performance	Up to 1,295 individuals	NA	13q34	13	110817691	RP11-120J20.1	RPL21P107 - LINC00346	644627	283487		54515	46296	rs767210-?		exm-rs767210	0	767210	intergenic	1	0.1089	3e-07	6.52288	(PAL6)	NA		Illumina [475,971]	N	neuropsychological test	http://www.ebi.ac.uk/efo/EFO_0003926
rs7671167	2010-03-17	20173748	Cho MH	2010-02-21	Nat Genet	http://europepmc.org/abstract/MED/20173748	Variants in FAM13A are associated with chronic obstructive pulmonary disease.	Chronic obstructive pulmonary disease	2,940 European ancestry cases, 1,380 European ancestry controls	502 European ancestry cases, 504 European ancestry controls, 1,110 cases, 2,698 controls	4q22.1	4	88962828	FAM13A	FAM13A	NA	NA	10144	NA	NA	rs7671167-?		exm-rs7671167	0	7671167	intron	0	0.48	1e-11	11		1.32	[1.19-1.47]	Illumina [499,578]	N	chronic obstructive pulmonary disease	http://www.ebi.ac.uk/efo/EFO_0000341
rs7669317	2009-11-30	19875103	Aberg K	2009-10-27	Biol Psychiatry	http://europepmc.org/abstract/MED/19875103	Genomewide association study of movement-related adverse antipsychotic effects.	Response to antipsychotic therapy (extrapyramidal side effects)	421 European ancestry schizophrenia cases, 214 African American schizophrenia cases, 103 schizophrenia cases	NA	4q24	4	105536173	intergenic	ATP5EP1 - ARHGEF38	23744	54848		3367	16381	rs7669317-?		exm-rs7669317	0	7669317	intergenic	1	NR	8e-08	7.09691	(AIMS)	NA		Affymetrix [492,000]	N	response to antipsychotic drug	http://purl.obolibrary.org/obo/GO_0097332
rs7665090	2011-04-12	21399635	Mells GF	2011-03-13	Nat Genet	http://europepmc.org/abstract/MED/21399635	Genome-wide association study identifies 12 new susceptibility loci for primary biliary cirrhosis.	Primary biliary cirrhosis	1,840 European ancestry cases, 5,163 European ancestry controls and (Liu et al)	620 European ancestry cases, 2,514 European ancestry controls	4q24	4	102630446	NFKB1	NFKB1 - MANBA	4790	4126		13144	1040	rs7665090-C		exm-rs7665090	0	7665090	intergenic	1	0.52	4e-12	11.3979		1.26	[1.18-1.34]	Illumina [507,467]	N	biliary liver cirrhosis	http://www.ebi.ac.uk/efo/EFO_0004267
rs766432		25042611	Griffin PJ	2014-07-19	Am J Hematol	http://europepmc.org/abstract/MED/25042611	The Genetics of Hemoglobin A2 Regulation in Sickle Cell Anemia.	Hemoglobin A2 levels in sickle cell anemia	618 African American cases	173 African American cases, 398 Chinese ancestry individuals	2p16.1, 2p16.1[rs10189857]; 2p16.1[rs6545816]	2	60492835	BCL11A	BCL11A	NA	NA	53335	NA	NA	rs766432-C		exm-rs766432	0	766432	intron	0	0.29	3e-10	9.52288		NA		Illumina [NR]	N	hemoglobin A2 measurement, sickle cell anemia	http://www.ebi.ac.uk/efo/EFO_0005845, http://www.orpha.net/ORDO/Orphanet_232
rs766420	2009-05-19	19419973	Sanna S	2009-05-06	Hum Mol Genet	http://europepmc.org/abstract/MED/19419973	Common variants in the SLCO1B3 locus are associated with bilirubin levels and unconjugated hyperbilirubinemia.	Bilirubin levels	4,300 Sardinian individuals	1,860 Sardinian individuals, 832 Old Order Amish individuals	Xq28	23	154326058	G6PD	TKTL1	NA	NA	8277	NA	NA	rs766420-G		exm-rs766420	0	766420	intron	0	0.18	9e-09	8.04576		0.18	[0.12-0.24] (s.d. decrease)	Affymetrix [362,129]	N	bilirubin measurement	http://www.ebi.ac.uk/efo/EFO_0004570
rs7660702	2010-02-02	20062063	Holm H	2010-01-10	Nat Genet	http://europepmc.org/abstract/MED/20062063	Several common variants modulate heart rate, PR interval and QRS duration.	Electrocardiographic traits	Up to 12,670 European ancestry individuals	Up to 10,352 European ancestry individuals	4q21.23	4	85730311	ARHGAP24	ARHGAP24	NA	NA	83478	NA	NA	rs7660702-T		exm-rs7660702	0	7660702	intron	0	0.74	3e-17	16.5229	(PR interval)	8.46	[6.50-10.42] (% s.d. increase)	Illumina [306,060]	N	PR interval, QRS complex, QRS duration, QT interval, electrocardiography, heart rate	http://www.ebi.ac.uk/efo/EFO_0004462, http://www.ebi.ac.uk/efo/EFO_0005054, http://www.ebi.ac.uk/efo/EFO_0005055, http://www.ebi.ac.uk/efo/EFO_0004682, http://www.ebi.ac.uk/efo/EFO_0004327, http://www.ebi.ac.uk/efo/EFO_0004326
rs76597070	2013-04-09	23251661	Comuzzie AG	2012-12-04	PLoS One	http://europepmc.org/abstract/MED/23251661	Novel genetic loci identified for the pathophysiology of childhood obesity in the Hispanic population.	Obesity-related traits	815 Hispanic children from 263 families	NA	1p36.32	1	3752792	CCDC27	CCDC27	NA	NA	148870	NA	NA	rs76597070-A		exm-rs76597070	0	76597070	missense	0	0.005	3e-06	5.52288	(Calorimeter activity )	0.03	[NR] (counts/d increase)	Illumina [899,892]	N	CCL2 measurement, CCL5 measurement, HOMA-IR, IGFBP-1 measurement, IgF-1 measurement, adiponectin measurement, amino acid measurement, antioxidant measurement, arm span, aspartate aminotransferase measurement, birth weight, blood urea nitrogen measurement, body composition measurement, body height, body mass index, body weight, bone density, c-reactive protein measurement, cortisol secretion measu…	http://www.ebi.ac.uk/efo/EFO_0004749, http://www.ebi.ac.uk/efo/EFO_0005117, http://www.ebi.ac.uk/efo/EFO_0004501, http://www.ebi.ac.uk/efo/EFO_0005118, http://www.ebi.ac.uk/efo/EFO_0004627, http://www.ebi.ac.uk/efo/EFO_0004502, http://www.ebi.ac.uk/efo/EFO_0005134, http://www.ebi.ac.uk/efo/EFO_0005119, http://www.ebi.ac.uk/efo/EFO_0005108, http://www.ebi.ac.uk/efo/EFO_0004736, http://www.ebi.ac.u…
rs7659604	2008-11-25	17554300	WTCCC	2007-06-07	Nature	http://europepmc.org/abstract/MED/17554300	Genome-wide association study of 14,000 cases of seven common diseases and 3,000 shared controls.	Type 2 diabetes	1,924 European ancestry cases, 2,938 European ancestry controls	(see Zeggini 2007)	4q27	4	121744359	NR	ANXA5 - TMEM155	308	132332		47367	14571	rs7659604-T		exm-rs7659604	0	7659604	intergenic	1	0.38	9e-06	5.04576		1.35	[1.19-1.54]	Affymetrix[469,557]	N	type ii diabetes mellitus	http://www.ebi.ac.uk/efo/EFO_0001360
rs7659062	2012-11-13	20125193	Cirulli ET	2010-02-03	Eur J Hum Genet	http://europepmc.org/abstract/MED/20125193	Common genetic variation and performance on standardized cognitive tests.	Cognitive performance	Up to 813 European ancestry individuals, up to 167 East Asian ancestry individuals, up to 7 Hispanic/Latin American individuals, up to 74 South Asian ancestry individuals	NA	4q35.2	4	188665925	AC093909.2	LINC01060 - HSPA8P12	401164	100420038		64017	47719	rs7659062-?		exm-rs7659062	0	7659062	intergenic	1	NR	8e-06	5.09691	(Delayed Story Recall)	NA		Illumina [up to 563,855]	N	neuropsychological test	http://www.ebi.ac.uk/efo/EFO_0003926
rs7658637	2012-11-13	20125193	Cirulli ET	2010-02-03	Eur J Hum Genet	http://europepmc.org/abstract/MED/20125193	Common genetic variation and performance on standardized cognitive tests.	Cognitive performance	Up to 813 European ancestry individuals, up to 167 East Asian ancestry individuals, up to 7 Hispanic/Latin American individuals, up to 74 South Asian ancestry individuals	NA	4q21.22	4	82578160	AC067942.6-1	RPS6P6 - LINC00575	728131	439934		82226	34953	rs7658637-?		exm-rs7658637	0	7658637	intergenic	1	NR	6e-07	6.22185	(Animals)	NA		Illumina [up to 563,855]	N	neuropsychological test	http://www.ebi.ac.uk/efo/EFO_0003926
rs76547188	2013-04-09	23251661	Comuzzie AG	2012-12-04	PLoS One	http://europepmc.org/abstract/MED/23251661	Novel genetic loci identified for the pathophysiology of childhood obesity in the Hispanic population.	Obesity-related traits	815 Hispanic children from 263 families	NA	8p21.3	8	22120859	HR	HR	NA	NA	55806	NA	NA	rs76547188-A		exm-rs76547188	0	76547188	missense	0	0.005	5e-06	5.30103	(TBF-b1 )	0.03	[NR] (pg/mL increase)	Illumina [899,892]	N	CCL2 measurement, CCL5 measurement, HOMA-IR, IGFBP-1 measurement, IgF-1 measurement, adiponectin measurement, amino acid measurement, antioxidant measurement, arm span, aspartate aminotransferase measurement, birth weight, blood urea nitrogen measurement, body composition measurement, body height, body mass index, body weight, bone density, c-reactive protein measurement, cortisol secretion measu…	http://www.ebi.ac.uk/efo/EFO_0004749, http://www.ebi.ac.uk/efo/EFO_0005117, http://www.ebi.ac.uk/efo/EFO_0004501, http://www.ebi.ac.uk/efo/EFO_0005118, http://www.ebi.ac.uk/efo/EFO_0004627, http://www.ebi.ac.uk/efo/EFO_0004502, http://www.ebi.ac.uk/efo/EFO_0005134, http://www.ebi.ac.uk/efo/EFO_0005119, http://www.ebi.ac.uk/efo/EFO_0005108, http://www.ebi.ac.uk/efo/EFO_0004736, http://www.ebi.ac.u…
rs7652177		25282103	Wood AR	2014-10-05	Nat Genet	http://europepmc.org/abstract/MED/25282103	Defining the role of common variation in the genomic and biological architecture of adult human height.	Height	253,288 European ancestry individuals	80,067 European ancestry individuals	3q26.31	3	172251287	FNDC3B	FNDC3B	NA	NA	64778	NA	NA	rs7652177-C		exm-rs7652177	0	7652177	missense	0	0.49	3e-39	38.5229		0.038	[0.032-0.044] (unit decrease)	Illumina, Affymetrix and Perlegen [2,550,858] (imputed)	N	body height	http://www.ebi.ac.uk/efo/EFO_0004339
[truncated: 4,302 more rows]
