# Supplementary material for: A PheWAS study of a large observational epidemiological cohort of African Americans from the REGARDS study
Source: BMC Med Genomics. 2019 Jan 31;12(Suppl 1):26. doi: 10.1186/s12920-018-0462-7 (PMC6357353; doi:10.1186/s12920-018-0462-7)
Supplement: Supplementary file 2 — Title: Matching of Regard significant associations with Published GWAS catalog (XLSX 85 kb) [file 12920_2018_462_MOESM2_ESM.xlsx]

## Sheet: Sheet1
GWAS catalog												Regards results
GWAS Catalog SNPs	CHR_ID	Reported Gene(s)	Previously Reported Phenotypes (GWAS Catalog)	Risk Allele	Risk Allele Frequency	Previously Reported P Value (GWAS Catalog)	Previously Reported OR or Beta	%95 CI TEXT	PUBMEDID	Intitial Sample Description	Replication Sample Description	SNPs in Regards	Phenotype in Regards	A1 (minor allele)	A2	BETA	P	MAF	matched phenotype	related phenotype	Never reported in AA before
rs12740374	1	CELSR2, PSRC1, SORT1	LDL cholesterol	rs12740374-T	0.25	9e-29	0.1815	[0.15-0.21] (unit decrease)	21347282	African American	African American and Afro-Caribbean	rs12740374	LDL Cholesterol	T	G	-4.314	1.638e-10	0.2615	y
rs12740374	1	CELSR2, PSRC1, SORT1	LDL cholesterol	rs12740374-T	0.21	2e-42	0.23	[0.19-0.27] (s.d. decrease)	19060906	European	European	rs12740374	Total Cholesterol	T	G	-4.152	3.244e-08	0.2615		y	y
rs12740374	1	SORT1	Lipoprotein-associated phospholipase A2 activity and mass	rs12740374-T	0.22	2e-22	0.0344	[0.027-0.042] (ng/ml decrease)	23118302	European	European	rs629301	Dyslipidemia	G	T	0.8271	4.323e-08	0.3633		y
rs629301	1	CELSR2, PSRC1, SORT1	Cholesterol, total	rs629301-G	0.22	6e-131	5.41	[4.94-5.88] (mg/dL decrease)	20686565	European	NA	rs12740374	Dyslipidemia	T	G	0.7832	1.083e-10	0.2615		y
rs629301	1	CELSR2, PSRC1, SORT1	LDL cholesterol	rs629301-G	0.22	1e-170	5.65	[5.24-6.06] (mg/dL decrease)	20686565	European	NA	rs646776	Dyslipidemia	C	T	0.8271	4.409e-08	0.3622		y
rs629301	1	SORT1	Cholesterol, total	rs629301-G	0.24	2e-170	0.134	[NR] (unit decrease)	24097068	European	European
rs629301	1	SORT1	LDL cholesterol	rs629301-G	0.24	5e-241	0.167	[NR] (unit decrease)	24097068	European	European
rs646776	1	CELSR2	Cholesterol, total	rs646776-G	0.22	9e-22	0.13	[NR] (s.d. decrease)	19060911	European	NA
rs646776	1	CELSR2	LDL cholesterol	rs646776-G	0.22	8e-23	0.16	[NR] (s.d. decrease)	19060911	European &Orcadian	NA
rs646776	1	CELSR2, PSRC1, SORT1	Coronary heart disease	rs646776-T	NR	6e-10	1.14	[1.09-1.19]	21378988	European	European
rs646776	1	CELSR2, PSRC1, SORT1	LDL cholesterol	rs646776-G	0.21	2e-12	0.16	[0.11-0.20] (mmol/l decrease)	19060910	Northern Finnish	NA
rs646776	1	CELSR2, PSRC1, SORT1	Lipid metabolism phenotypes	rs646776-?	NR	2e-20	0.043	[NR] (unit decrease)	19936222	European	European
rs646776	1	CELSR2, PSRC1, SORT1	Myocardial infarction (early onset)	rs646776-T	0.81	8e-12	1.19	[1.13-1.26]	19198609	European	European
rs646776	1	CELSR2, PSRC1, SORT1	Progranulin levels	rs646776-G	0.21	2e-30	0.18	[0.16-0.20] (ng/ml decrease)	21087763	European	European
rs646776	1	CELSR2, PSRC1, SORT1	Response to statin therapy	rs646776-C	0.19	4e-06	NA		20339536	European	NA
rs646776	1	CELSR2, PSRC1, SPRT1	LDL cholesterol	rs646776-G	0.21	2e-12	0.16	[0.11-0.20] (mmol/l decrease)	19060910	Northern Finnish	NA
rs646776	1	CELSR2, PSRC1, SPRT1	LDL cholesterol	rs646776-C	0.24	3e-29	0.16	[0.14-0.18] (% SD lower)	18193044	European	European
rs646776	1	CELSR2, PSRC1, SPRT1	Lipid metabolism phenotypes	rs646776-?	NR	4e-39	5.251	[NR] (unit decrease)	19936222	European	European
rs646776	1	SORT1	Coronary artery disease	rs646776-T	0.79	8e-11	1.33	[1.22-1.44]	21239051	European	European
rs7553007	1	APCS, FCRL6, OLFML2B, OR10J3, OR10J5, CRP, DARC, DUSP23, FCER1A, IFI16, OR10J1	C-reactive protein	rs7553007-T	0.228	1e-37	0.272	[0.23-0.31] ((unit decrease))	22939635	African American & Hispanic	African American & Hispanic & European	rs2794520	C reactive protein	T	C	-0.1252	3.919e-34	0.2146	y
rs7553007	1	CRP	C-reactive protein	rs7553007-A	NR	8e-44	20.7	[18.9-23.4] (% decrease)	19567438	European & Indian Asian	European & Indian Asian	rs876537	C reactive protein	T	C	-0.1238	7.99e-33	0.2083	y
rs7553007	1	CRP	C-reactive protein levels	rs7553007-C	0.369	2e-16	0.164	[NR] (unit increase)	24763700	Korean	Korean	rs7553007	C reactive protein	A	G	-0.122	6.609e-34	0.2258	y
rs876537	1	CRP	C-reactive protein	rs876537-C	0.43	1e-09	0.288	[0.20-0.38] (unit increase)	21647738	Filipino	NA
rs2794520	1	CRP	C-reactive protein levels	rs2794520-C	NR	2e-186	0.16	[0.15-0.17] (unit increase)	21300955	European, Erasmus Ruchpen & Orcadian individuals	European
rs2794520	1	CRP	Metabolic traits	rs2794520-A	0.36	3e-22	0.47	[0.32-0.62] (mmol/l decrease)	19060910	Northern Finnish founder	NA
rs2794520	1	CRP	Select biomarker traits	rs2794520-?	NR	3e-08	NA		17903293	European	NA
rs1173727	5	NPR3	Height	rs1173727-T	0.4	2e-21	0.034	[NR] (unit increase)	20881960	European	European	rs1173727	Height	T	C	0.2973	9.893e-08	0.2032	y		y
rs12110693	6	LOC644502	pulse rate	rs12110693-A	0.49	2e-09	0.66	[0.45-0.87] (beats per minute increase)	19396169	Korean	Korean	rs12110693	Heart rate	G	A	-1.302	4.275e-11	0.4984	y
rs9398652	6	GJA1	Resting heart rate	rs9398652-A	0.1	4e-15	0.95	NA (increase)	20639392	European	NA	rs9398652	Heart rate	C	A	-1.339	1.191e-11	0.4956	y
rs10096633	8	LPL	HDL cholesterol	rs10096633-T	0.43	2e-09	0.101	[0.068-0.134] (unit increase)	21347282	African American	African American and Afro-Caribbean	rs10096633	Triglycerides	T	C	-0.02032	4.88e-10	0.4226	y
rs10096633	8	LPL	Metabolic traits	rs10096633-A	0.098	5e-08	0.12	[0.07-0.17] (mmol/l decrease)	19060910	Northern Finnish	NA	rs326	Triglycerides	A	G	0.01871	8.202e-09	0.4436	y
rs10096633	8	LPL	Triglycerides	rs10096633-T	0.12	9e-14	0.169	[0.12-0.21] (unit decrease)	20139978	Japanese	NA
rs10096633	8	LPL	Triglycerides	rs10096633-G	0.88	2e-18	0.17	[NR] (s.d. increase)	19060911	European	NA
rs326	8	LPL	HDL cholesterol	rs326-T	0.469	1e-08	0.0221	[NR] (unit increase)	23726366	African American and Hispanic	African American
rs326	8	LPL	Triglycerides	rs326-T	0.469	1e-08	0.041	[NR] (unit decrease)	23726366	African American and Hispanic	African American
rs326	8	SLC18A1, C8orf35, LPL	Triglycerides	rs326-A	0.78	5e-12	6.6	[3.66-9.54] (% higher)	18193046	European and Indian Asian	European and Mexican and Indian Asian
rs7903146	10	TCF7L2	Fasting glucose-related traits (interaction with BMI)	rs7903146-?	NR	2e-14	NA		22581228	European	European	rs7903146	Diabetes	T	C	1.306	2.298e-12	0.2919		y
rs7903146	10	TCF7L2	Fasting insulin-related traits (interaction with BMI)	rs7903146-?	NR	3e-06	NA		22581228	European	European
rs7903146	10	TCF7L2	Glycated hemoglobin levels	rs7903146-C	0.72	1e-07	0.05	[0.02-0.08] (% HbA1C decrease)	20849430	European	NA
rs7903146	10	TCF7L2	Metabolic syndrome	rs7903146-A	0.3	7e-07	1.33	[1.19-1.49]	20694148	Indian Asian	Indian Asian
rs7903146	10	TCF7L2	Proinsulin levels	rs7903146-T	0.3	2e-20	NA		21873549	European	European
rs7903146	10	TCF7L2	Type 2 diabetes	rs7903146-?	NR	6e-16	1.31	[1.23-1.40]	19056611	European	European
rs7903146	10	TCF7L2	Type 2 diabetes	rs7903146-T	NR	1e-14	1.37	[1.27-1.48]	24390345	Mexican &other Latin American	Mexican American, East Asian, South Asian, European, African American, Native Hawaiian & Singaporean
rs7903146	10	TCF7L2	Type 2 diabetes	rs7903146-T	0.29	4e-21	1.26	[1.20 - 1.32]	22693455	NA	NA
rs7903146	10	TCF7L2	Type 2 diabetes	rs7903146-T	0.18	1e-08	1.34	[1.21-1.49]	17463248	European	European
rs7903146	10	TCF7L2	Type 2 diabetes	rs7903146-T		2e-51	1.4	[1.34-1.46]	20581827	European	European
rs7903146	10	TCF7L2	Type 2 diabetes	rs7903146-T	0.5	9e-75	1.19	[1.17 - 1.21]	23300278	Punjabi Sikh	Punjabi Sikh, South Asian, East Asian & European
rs7903146	10	TCF7L2	Type 2 diabetes	rs7903146-T	0.29	2e-40	1.58	[1.47-1.68]	22693455	NA	NA
rs7903146	10	TCF7L2	Type 2 diabetes	rs7903146-T	0.3	4e-94	1.36	[1.32-1.40]	25102180	African American	African American & European ancestry
rs7903146	10	TCF7L2	Type 2 diabetes	rs7903146-T	0.3	2e-34	1.65	[1.28, 2.02]	17293876	European	European
rs7903146	10	TCF7L2	Type 2 diabetes	rs7903146-T	NR	3e-23	1.37	[1.28-1.47]	18372903	European	European
rs7903146	10	TCF7L2	Type 2 diabetes	rs7903146-?	0.3	2e-10	1.38	[NR]	17460697	European	European
rs7903146	10	TCF7L2	Type 2 diabetes	rs7903146-T	0.3	1e-35	1.51	[1.42-1.62]	23209189	Indo-European	Indo-European, Dravidian & European
rs7903146	10	TCF7L2	Type 2 diabetes	rs7903146-T	0.04	2e-15	1.48	[1.34-1.63]	23945395	Japanese	East Asian
rs7903146	10	TCF7L2	Type 2 diabetes	rs7903146-T	0.26 (EA+AA)	2e-15	1.46	[NR]	22101970	European &African American	NA
rs7903146	10	TCF7L2	Type 2 diabetes	rs7903146-T	0.26	2e-31	1.38	[1.31-1.46]	17463246	European	European
rs7903146	10	TCF7L2	Type 2 diabetes	rs7903146-T	0.3	5e-44	1.33	[1.28-1.39]	25102180	African American	European & African American
rs7903146	10	TCF7L2	Type 2 diabetes	rs7903146-?	NR	9e-30	1.49	[1.39-1.59]	19056611	European	European
rs7903146	10	TCF7L2	Type 2 diabetes	rs7903146-A	NR	5e-08	1.71	[1.41-2.08]	17668382	Finland, Ashkenazi Jewish &European ancestry	European
rs7903146	10	TCF7L2	Type 2 diabetes	rs7903146-T	0.3	2e-38	1.15	[1.12 - 1.17]	23300278	Punjabi Sikh	Punjabi Sikh, South Asian, East Asian & European
rs7903146	10	TCF7L2	Type 2 diabetes	rs7903146-T	0.3	8e-75	1.4	[1.35-1.46]	24509480	European, East Asian, South Asian & Mexican	European
rs7903146	10	TCF7L2	Type 2 diabetes and other traits	rs7903146-T	0.27	1e-30	1.48	[1.39-1.57]	19734900	European	European
rs173539	16	CETP	Cardiovascular disease risk factors	rs173539-T	0.32	3e-65	0.255	[0.23-0.28] (mmol/l increase)	21943158	European	NA	rs173539	HDL Cholesterol	T	C	2.337	1.211e-19	0.3647	y		y
rs173539	16	CETP	HDL cholesterol	rs173539-T	0.32	4e-75	0.25	[0.21-0.29] (s.d. increase)	19060906	European	European	rs7499892	HDL Cholesterol	T	C	-2.351	1.382e-19	0.3677	y		y
rs173539	16	CETP	HDL Cholesterol - Triglycerides (HDLC-TG)	rs173539-C	NR	5e-16	0.26	[0.20-0.32] (unit increase)	21386085	European	NA	rs247616	Framingham CHD Hard Event Risk Score: Risk of Coronary Death or MI over 10 Years (among those free of CHD at baseline)	T	C	-0.04116	3.78e-09	0.2528		y	y
rs173539	16	CETP	Metabolic syndrome	rs173539-C	NR	9e-09	0.16	[0.10-0.22] (unit increase)	21386085	European	NA	rs3764261	HDL Cholesterol	A	C	3.05	1.843e-30	0.3165	y
rs173539	16	CETP	Metabolic syndrome (bivariate traits)	rs173539-C	NR	1e-16	0.29	[0.23-0.35] (unit increase)	21386085	European	NA	rs247616	HDL Cholesterol	T	C	4.309	4.875e-52	0.2528	y		y
rs173539	16	CETP	Metabolite levels	rs173539-?	0.28	3e-70	NA		22916037	European	NA	rs1800775	HDL Cholesterol	C	A	-2.843	1.525e-29	0.4272	y		y
rs1800775	16	CETP	Blood metabolite levels	rs1800775-A	0.5	1e-11	0.013	[0.0091-0.0169] (unit increase)	24816252	European	NA
rs1800775	16	CETP	HDL cholesterol	rs1800775-C	0.51	1e-73	0.18	[0.16-0.20] (% SD lower)	18193044	2,758 individuals	18,544 individuals
rs1800775	16	CETP	Lipid metabolism phenotypes	rs1800775-?	NR	1e-53	0.084	[NR] (unit increase)	19936222	European	European
rs1800775	16	CETP	Lipid traits	rs1800775-A	0.4	3e-09	0.04	[0.020-0.060] (unit increase)	24023260	Filipino mothers	Filipino offsprings
rs1800775	16	CETP	Triglycerides	rs1800775-C	0.47	3e-13	2.1	% [NR] (of variance explained)	17463246	European	NA
rs1800775	16	CETP, NUP93, HERPUD1, SLC12A3	HDL cholesterol	rs1800775-A	0.49	4e-93	3.09	(mg/dL increase)	20031564	European	NA
rs247616	16	CETP	Blood metabolite levels	rs247616-T	0.32	1e-11	0.01	[0.008-0.012] (unit increase)	24816252	European	NA
rs247616	16	CETP	Lipoprotein-associated phospholipase A2 activity and mass	rs247616-T	0.32	3e-08	0.023	[0.015-0.031] (unit increase)	22003152	European	NA
rs247616	16	CETP, HERPUD1	Cardiovascular disease risk factors	rs247616-T	0.33	1e-23	2.99	[2.42-3.56] (% SD increase)	20838585	European	European
rs3764261	16	CET, CETP, HERPU, HERPUD1	HDL Cholesterol in HIV-infection	rs3764261-?	NR	4e-07	0.0358041	[NR] (unit increase)	25884002	2,547 individuals	NA
rs3764261	16	CETP	Age-related macular degeneration	rs3764261-A	0.33	7e-09	1.15	[NR]	21665990	European	European
rs3764261	16	CETP	Cholesterol, total	rs3764261-A	0.32	4e-31	0.05	[NR] (unit increase)	24097068	European	European
rs3764261	16	CETP	Cholesterol, total	rs3764261-A	0.32	7e-14	1.67	[1.22-2.12] (mg/dL increase)	20686565	European	NA
rs3764261	16	CETP	Cholesterol, total	rs3764261-A	0.32	4e-31	0.05	[NR] (unit increase)	24097068	European	European
rs3764261	16	CETP	Exudative age-related macular degeneration	rs3764261-?	NR	2e-12	1.41		25629512	2,119 East Asian ancestry cases, 5,691 East Asian ancestry controls	4,226 East Asian ancestry cases, 10,289 East Asian ancestry controls
rs3764261	16	CETP	HDL cholesterol	rs3764261-A	0.32	0	0.241	[NR] (unit increase)	24097068	European	European
rs3764261	16	CETP	HDL cholesterol	rs3764261-A	0.28	7e-29	0.09	[0.08-0.11] (mmol/l increase)	19060910	Northern Finnish	NA
rs3764261	16	CETP	HDL cholesterol	rs3764261-A	0.32	0	0.241	[NR] (unit increase)	24097068	European	European
rs3764261	16	CETP	HDL cholesterol	rs3764261-A	0.31	2e-57	3.47	[NR] (mg/dl higher)	18193043	European	European
rs3764261	16	CETP	HDL cholesterol	rs3764261-A	0.2	3e-12	6.2	(mg/dl increase)	19359809	Japanese	Japanese
rs3764261	16	CETP	HDL cholesterol	rs3764261-A	0.32	0	3.39	[3.21-3.57] (mg/dL increase)	20686565	European	NA
rs3764261	16	CETP	HDL cholesterol	rs3764261-A	0.28	7e-29	0.09	[0.08-0.11] (mmol/l increase)	19060910	4,763 Northern Finnish founder individuals	NA
rs3764261	16	CETP	HDL cholesterol	rs3764261-A	0.305	9e-18	0.203	[0.16-0.25] (unit increase)	21347282	African American	African American and Afro-Caribbean
rs3764261	16	CETP	HDL cholesterol	rs3764261-A	0.32	0	3.39	[3.21-3.57] (mg/dL increase)	20686565	European	NA
rs3764261	16	CETP	HDL cholesterol	rs3764261-A	0.2	3e-12	6.2	(mg/dl increase)	19359809	Japanese	Japanese
rs3764261	16	CETP	HDL cholesterol	rs3764261-A	0.305	9e-18	0.203	[0.16-0.25] (unit increase)	21347282	African American	African American and Afro-Caribbean
rs3764261	16	CETP	HDL cholesterol	rs3764261-A	0.31	2e-57	3.47	[NR] (mg/dl higher)	18193043	European	European
rs3764261	16	CETP	Hematological and biochemical traits	rs3764261-A	0.21	5e-29	0.254	[0.21-0.3] (unit increase)	20139978	Up to 14,402 Japanese individuals	NA
rs3764261	16	CETP	LDL cholesterol	rs3764261-A	0.32	2e-34	0.053	[NR] (unit decrease)	24097068	European	European
rs3764261	16	CETP	LDL cholesterol	rs3764261-T	0.32	9e-13	1.45	[1.06-1.84] (mg/dL decrease)	20686565	European	NA
rs3764261	16	CETP	LDL cholesterol	rs3764261-A	0.32	2e-34	0.053	[NR] (unit decrease)	24097068	European	European
rs3764261	16	CETP	LDL cholesterol	rs3764261-T	0.32	9e-13	1.45	[1.06-1.84] (mg/dL decrease)	20686565	European	NA
rs3764261	16	CETP	Lipid metabolism phenotypes	rs3764261-?	NR	1e-36	0.22	[0.18-0.26] (unit increase)	22286219	European	NA
rs3764261	16	CETP	Lipid traits	rs3764261-T	0.16	2e-25	0.062	[0.046-0.078] (mmol/L increase)	24386095	3,451 Han Chinese ancestry individuals	8,830 Han Chinese ancestry individuals
rs3764261	16	CETP	Lipoprotein-associated phospholipase A2 activity and mass	rs3764261-T	0.34	7e-21	0.0224	[0.014-0.030] (ng/ml increase)	23118302	European	European
rs3764261	16	CETP	Metabolic syndrome	rs3764261-A	0.36	1e-48	0.07	[0.06-0.08] (mmol/l increase)	20694148	Indian Asian	Indian Asian
rs3764261	16	CETP	Metabolic syndrome (bivariate traits)	rs3764261-G	NR	3e-13	0.29	[0.21-0.37] (unit increase)	21386085	European	NA
rs3764261	16	CETP	Triglycerides	rs3764261-A	0.45	1e-12	2.88	[2.14-3.62] (mg/dL decrease)	20686565	European	NA
rs3764261	16	CETP	Triglycerides	rs3764261-A	0.32	2e-25	0.04	[NR] (mg/dL decrease)	24097068	European	European
rs3764261	16	CETP	Triglycerides	rs3764261-A	0.45	1e-12	2.88	[2.14-3.62] (mg/dL decrease)	20686565	European	NA
rs3764261	16	CETP	Triglycerides	rs3764261-A	0.32	2e-25	0.04	[NR] (mg/dL decrease)	24097068	European	European
rs3764261	16	CETP	Waist circumference and related phenotypes	rs3764261-?	NR	1e-27	NA		18454146	Indian Asian	Indian Asian & European
rs7499892	16	CETP	Biochemical measures	rs7499892-A	0.16	9e-06	0.24	[0.14-0.34] (mmol/L decrease)	19260141	Korculan	NA
rs7499892	16	CETP	Lipid metabolism phenotypes	rs7499892-?	NR	2e-14	0.742	[NR] (unit decrease)	19936222	European	European
rs6511720	19	LDLR	Abdominal aortic aneurysm	rs6511720-?	0.901	2e-10	1.32	[1.20-1.43]	24046328	European	European	rs6511720	Dyslipidemia	T	G	0.7368	4.451e-10	0.1337		y
rs6511720	19	LDLR	Cardiovascular disease risk factors	rs6511720-T	0.11	5e-11	0.148	[0.10-0.19] (mmol/l decrease)	21943158	European	NA	rs6511720	Total Cholesterol	T	G	-6.143	3.135e-10	0.1337	y
rs6511720	19	LDLR	Carotid intima media thickness	rs6511720-T	NR	1e-07	0.1778	[0.11-0.25] (unit decrease)	21909108	European	European and Orcadian	rs6511720	LDL Cholesterol	T	G	-5.624	1.19e-10	0.1337	y
rs6511720	19	LDLR	Cholesterol, total	rs6511720-T	0.12	5e-202	0.185	[NR] (unit decrease)	24097068	European	European
rs6511720	19	LDLR	Cholesterol, total	rs6511720-T	0.11	7e-97	7.09	[6.42-7.76] (mg/dL decrease)	20686565	European	NA
rs6511720	19	LDLR	LDL cholesterol	rs6511720-T	0.1	2e-26	0.26	[0.18-0.34] (s.d. increase)	19060906	European	European
rs6511720	19	LDLR	LDL cholesterol	rs6511720-T	0.12	4e-262	0.221	[NR] (unit decrease)	24097068	European	European
rs6511720	19	LDLR	LDL cholesterol	rs6511720-T	0.1	2e-51	0.26	[0.22-0.30] (% SD lower)	18193044	European	European
rs6511720	19	LDLR	LDL cholesterol	rs6511720-T	0.144	7e-08	0.208	[0.13-0.28] (unit decrease)	21347282	African American	African American and Afro-Caribbean
rs6511720	19	LDLR	LDL cholesterol	rs6511720-G	0.9	4e-26	9.17	[NR] (mg/dl higher)	18193043	European	European
rs6511720	19	LDLR	LDL cholesterol	rs6511720-?	0.13	3e-115	NA		24097068	European	African
rs6511720	19	LDLR	LDL cholesterol	rs6511720-T	0.11	4e-117	6.99	[6.4-7.58] (mg/dL decrease)	20686565	European	NA
rs6511720	19	LDLR	LDL cholesterol	rs6511720-T	0.1	2e-51	0.26	[0.22-0.30] (% SD lower)	18193044	European	European
rs6511720	19	LDLR	LDL cholesterol	rs6511720-T	0.1	2e-26	0.26	[0.18-0.34] (s.d. increase)	19060906	European	European
rs6511720	19	LDLR	LDL cholesterol	rs6511720-T	0.12	4e-262	0.221	[NR] (unit decrease)	24097068	European	European
rs6511720	19	LDLR	LDL cholesterol	rs6511720-G	0.9	4e-26	9.17	[NR] (mg/dl higher)	18193043	European	European
rs6511720	19	LDLR	LDL cholesterol	rs6511720-?	0.13	3e-115	NA		24097068	European	African
rs6511720	19	LDLR	LDL cholesterol	rs6511720-T	0.144	7e-08	0.208	[0.13-0.28] (unit decrease)	21347282	African American	African American &Afro-Caribbean
rs6511720	19	LDLR	LDL cholesterol	rs6511720-T	0.11	4e-117	6.99	[6.4-7.58] (mg/dL decrease)	20686565	European	NA
rs6511720	19	LDLR	Lipid metabolism phenotypes	rs6511720-?	NR	2e-31	6.532	[NR] (unit decrease)	19936222	European	European
rs6511720	19	LDLR	Lipoprotein-associated phospholipase A2 activity and mass	rs6511720-T	0.1	3e-11	0.045	[0.031-0.059] (unit decrease)	22003152	European	NA
rs6511720	19	LDLR	Metabolite levels	rs6511720-?	0.1	4e-09	NA		22916037	European	NA
rs7412	19	APOC1, APOC2, APOE	Lipid metabolism phenotypes	rs7412-?	NR	3e-58	0.75	[0.65-0.85] (unit decrease)	22286219	European	NA	rs7412	Framingham CHD Hard Event Risk Score: Risk of Coronary Death or MI over 10 Years (among those free of CHD at baseline)	T	C	-0.0663	3.026e-12	0.1114		y
rs7412	19	APOE	LDL cholesterol	rs7412-?	0.1	2e-09	12.3	[8.4-16.3] (mg/dL decrease)	23067351	African American	NA	rs7412	LDL Cholesterol	T	C	-15.87	2.169e-65	0.1114	y
rs7412	19	APOE	Lipid traits	rs7412-T	0.12	3e-53	0.48	[0.42-0.54] (unit decrease)	24023260	Filipino mothers	Filipino offsprings	rs7412	Life simple seven, total number of ideal for each of the seven	T	C	0.21	3.349e-14	0.1114		y
rs7412	19	APOE	Response to statin therapy (LDL-C)	rs7412-?	NR	2e-47	6.2	[5.42-6.98] (mg/dL decrease)	22331829	European	NA	rs7412	Total Cholesterol	T	C	-13.33	2.898e-37	0.1114		y
												rs7412	Dyslipidemia	T	C	0.5246	6.159e-33	0.1114		y
rs911119	20	CST3, CST4, CST9	Chronic kidney disease	rs911119-?	0.21	2e-138	NA		20383146	European	European	rs911119	Cystatin C	C	T	-0.01238	6.166e-08	0.356		y	y
