# Supplementary material for: A PheWAS study of a large observational epidemiological cohort of African Americans from the REGARDS study
Source: BMC Med Genomics. 2019 Jan 31;12(Suppl 1):26. doi: 10.1186/s12920-018-0462-7 (PMC6357353; doi:10.1186/s12920-018-0462-7)
Supplement: Supplementary file 3 — SNPs associated with multiple traits (XLSX 45 kb) [file 12920_2018_462_MOESM3_ESM.xlsx]

## Sheet: Sheet1
Supplemental Table 3. SNPs associated with multiple traits
SNPs	Phenotypes	CHR	A1	NMISS	BETA or OR	P
rs326	Trigly	8	A	7508	0.0183	1.808e-08
rs326	Hdl	8	A	7457	-1.064	2.587e-05
rs326	Lipidemia_meds_labs	8	A	7439	1.139	0.000118
rs326	cysc	8	A	7434	0.005463	0.01308
rs326	severe_sepsis	8	A	7556	1.24	0.02185
rs326	EGFR_CKDEPI	8	A	7509	-0.7569	0.0309
rs326	CAD_SR_ECG	8	A	7417	1.102	0.03483
rs7412	Ldl	19	T	7403	-15.52	7.642e-62
rs7412	Lipidemia_meds_labs	19	T	7440	0.5246	6.159e-33
rs7412	Cholest	19	T	7512	-12.42	6.556e-33
rs7412	Ideal7	19	T	7557	0.21	3.349e-14
rs7412	Fram_CHD	19	T	6248	-0.0663	3.026e-12
rs7412	Crp	19	T	7435	0.06827	2.789e-07
rs7412	sum4_riskfactors	19	T	7557	0.2177	2.993e-07
rs7412	Hdl	19	T	7458	1.735	1.123e-05
rs7412	Cysc	19	T	7435	0.01285	0.0001804
rs7412	Trigly	19	T	7509	0.01789	0.0004374
rs7412	sum7	19	T	3728	0.2226	0.001664
rs7412	diet7	19	T	4478	-0.03733	0.002557
rs7412	heartrate	19	T	7461	0.8485	0.006033
rs7412	EGFR_CKDEPI	19	T	7510	-1.476	0.007111
rs7412	Creatinine_serum	19	T	7510	0.005537	0.007717
rs7412	EGFR_MDRD	19	T	7510	-1.646	0.01296
rs7412	DASH_Score	19	T	4478	-0.3492	0.01329
rs7412	Income	19	T	6609	0.1253	0.02271
rs7412	Dialysis_SR	19	T	7502	1.772	0.03658
rs173539	Hdl	16	T	7458	2.327	1.905e-19
rs173539	Fram_CHD	16	T	6248	-0.0224	0.0003893
rs173539	Lipidemia_meds_labs	16	T	7440	0.9069	0.004394
rs173539	Cholest	16	T	7512	1.762	0.009875
rs247616	Hdl	16	T	7458	4.289	1.863e-51
rs247616	Fram_CHD	16	T	6248	-0.04116	3.78e-09
rs247616	Lipidemia_meds_labs	16	T	7440	0.8526	2.741e-05
rs247616	Cholest	16	T	7512	2.745	0.0002788
rs247616	DVT_SR	16	T	7530	0.7603	0.003206
rs247616	Education	16	T	7550	0.04998	0.01027
rs247616	Ldl	16	T	7403	-1.553	0.02328
rs629301	Lipidemia_meds_labs	1	G	7421	0.8271	4.323e-08
rs629301	Ldl	1	G	7384	-2.928	2.572e-06
rs629301	Cholest	1	G	7493	-2.693	8.964e-05
rs629301	Ideal7	1	G	7538	0.0676	0.0002161
rs629301	PCS	1	G	7149	-0.04088	0.03089
rs629301	BMI	1	G	7469	-0.2364	0.03182
rs629301	Afib_SR_ECG	1	G	7343	0.8698	0.03538
rs629301	stroke_status	1	G	7538	0.8258	0.0377
rs646776	Lipidemia_meds_labs	1	C	7439	0.8271	4.409e-08
rs646776	Ldl	1	C	7402	-2.863	4.362e-06
rs646776	Cholest	1	C	7511	-2.639	0.0001269
rs646776	Ideal7	1	C	7556	0.06524	0.0003599
rs646776	PCS	1	C	7167	-0.04416	0.01982
rs646776	Afib_SR_ECG	1	C	7360	0.8625	0.0258
rs876537	Crp	1	T	7434	-0.1238	7.99e-33
rs876537	CogStatus	1	T	6062	0.8369	0.01563
rs876537	Fram_stroke	1	T	6553	0.01443	0.0223
rs876537	Income	1	T	6608	-0.09161	0.0355
rs911119	Cysc	20	C	7428	-0.01238	6.166e-08
rs911119	Weight_kg	20	C	7518	-0.8984	0.008144
rs911119	Stroke_Sym_Number	20	C	6973	-0.03569	0.0211
rs911119	Waist_cm	20	C	7499	-0.5988	0.02329
rs911119	Diab_SRMed_glu	20	C	7470	0.9182	0.02369
rs911119	ARICStroke	20	C	6644	-0.0136	0.02921
rs911119	BMI	20	C	7481	-0.2391	0.03137
rs911119	stroke_status	20	C	7550	1.206	0.03581
rs911119	Stroke_Sympt	20	C	6973	0.9142	0.03707
rs1173727	Height	5	T	7533	0.2973	9.893e-08
rs1173727	TIA_SR	5	T	6947	0.7215	0.008774
rs1173727	PA7	5	T	7451	0.03306	0.03705
rs1800775	Hdl	16	C	7450	-2.843	1.716e-29
rs1800775	Fram_CHD	16	C	6241	0.02829	4.696e-06
rs1800775	Lipidemia_meds_labs	16	C	7432	1.109	0.002198
rs1800775	diet7	16	C	4473	-0.02183	0.005503
rs1800775	Cholest	16	C	7504	-1.536	0.02168
rs1800775	Ldl	16	C	7395	1.288	0.03309
rs2794520	Crp	1	T	7435	-0.1252	3.919e-34
rs2794520	CogStatus	1	T	6062	0.8355	0.01368
rs2794520	Fram_stroke	1	T	6554	0.01331	0.03333
rs2794520	DVT_SR	1	T	7530	1.207	0.03392
rs2794520	heartrate	1	T	7461	0.5045	0.03485
rs2794520	MI_SR_ECG	1	T	7425	1.135	0.03869
rs3764261	Hdl	16	A	7451	3.032	4.688e-30
rs3764261	Fram_CHD	16	A	6241	-0.02526	0.0001059
rs3764261	Lipidemia_meds_labs	16	A	7433	0.9026	0.003867
rs3764261	Cholest	16	A	7505	1.794	0.01096
rs3764261	DVT_SR	16	A	7523	0.8243	0.02172
rs3764261	diet7	16	A	4472	0.01883	0.02332
rs3764261	Education	16	A	7543	0.04034	0.02658
rs3764261	ARICStroke	16	A	6644	0.01384	0.02744
rs6511720	Lipidemia_meds_labs	19	T	7440	0.7368	4.451e-10
rs6511720	Ldl	19	T	7403	-5.322	1.375e-09
rs6511720	Cholest	19	T	7512	-5.724	3.963e-09
rs6511720	sum4_riskfactors	19	T	7557	0.1277	0.001268
rs6511720	Ideal7	19	T	7557	0.08094	0.001743
rs7499892	Hdl	16	T	7458	-2.335	2.618e-19
rs7499892	Fram_CHD	16	T	6248	0.02833	7.576e-06
rs7499892	sum4_behaviors	16	T	7557	-0.07233	0.004023
rs7499892	Income	16	T	6609	-0.1048	0.004096
rs7499892	Lipidemia_meds_labs	16	T	7440	1.093	0.01029
rs7499892	PCS	16	T	7168	0.04632	0.01442
rs7499892	PA7	16	T	7451	-0.03112	0.01982
rs7499892	smoke7	16	T	7557	-0.02886	0.02422
rs7499892	Trigly	16	T	7509	0.007533	0.02469
rs7553007	Crp	1	A	7434	-0.122	6.609e-34
rs7553007	heartrate	1	A	7460	0.5645	0.01575
rs7553007	CogStatus	1	A	6062	0.8484	0.02075
rs7553007	Education	1	A	7549	-0.04397	0.03129
rs7903146	Diab_SRMed_glu	10	T	7477	1.306	2.298e-12
rs7903146	Glucose	10	T	7512	0.135	1.785e-05
rs7903146	ARICStroke	10	T	6650	0.02554	6.304e-05
rs7903146	PCS	10	T	7168	0.05574	0.004618
rs7903146	Ideal7	10	T	7557	-0.05051	0.007785
rs7903146	Weight_kg	10	T	7525	-0.9168	0.008714
rs7903146	Income	10	T	6609	-0.08764	0.02084
rs7903146	BMI	10	T	7488	-0.2625	0.02161
rs7903146	heartrate	10	T	7461	0.4832	0.02199
rs7903146	Stroke_SR	10	T	7532	1.157	0.02459
rs7903146	Bun	10	T	5364	0.007222	0.02512
rs7903146	ESRD	10	T	7557	1.246	0.02549
rs7903146	sum4_riskfactors	10	T	7557	-0.06349	0.02914
rs7903146	TIA_SR	10	T	6947	1.229	0.03177
rs9398652	heartrate	6	C	7461	-1.339	1.191e-11
rs9398652	CogStatus	6	C	6062	1.143	0.02017
rs9398652	DASH_Score	6	C	4478	-0.199	0.02933
rs9398652	CogScore	6	C	6062	-0.03282	0.03138
rs10096633	Trigly	8	T	7509	-0.02004	8.931e-10
rs10096633	Hdl	8	T	7458	1.215	1.826e-06
rs10096633	Lipidemia_meds_labs	8	T	7440	0.8968	0.001286
rs10096633	Cysc	8	T	7435	-0.005238	0.01808
rs10096633	MI_SR_ECG	8	T	7425	0.8875	0.02338
rs10096633	CogScore	8	T	7418	0.9083	0.03979
rs12110693	heartrate	6	G	7460	-1.302	4.275e-11
rs12110693	CogStatus	6	G	6061	1.131	0.03228
rs12740374	Lipidemia_meds_labs	1	T	7440	0.7832	1.083e-10
rs12740374	Ldl	1	T	7403	-4.07	2.065e-09
rs12740374	Cholest	1	T	7512	-3.858	2.809e-07
rs12740374	Ideal7	1	T	7557	0.06775	0.0006878
rs12740374	sepsis	1	T	7557	0.7365	0.002919
rs12740374	infection	1	T	7557	0.8111	0.005983
rs12740374	Fram_CHD	1	T	6248	-0.0166	0.01621
rs12740374	PCS	1	T	7168	-0.04862	0.01862
rs12740374	CogStatus	1	T	6062	0.8591	0.02227
rs12740374	sum4_riskfactors	1	T	7557	0.06909	0.02399
rs12740374	severe_sepsis	1	T	7557	0.7753	0.02476
rs12740374	stroke_status	1	T	7557	0.7933	0.02541
rs12740374	Falls_number	1	T	1155	-0.02115	0.02672
rs12740374	sum7	1	T	3728	0.1116	0.02998
	Possible pleiotropic results for the SNP and phenotypes. Threshold of P value less than 0.05 is for suggestive association and less than 3.7E-05 is for genome-wide significanct association with the second trait. A1 is the minor allele. NMISS is the number of missing. Beta coefficients were showed for continuous variables and odd ratios (OR) were showed for binary variables.
